# Supplementary material for: A distinct tumor microenvironment makes anaplastic thyroid cancer more lethal but immunotherapy sensitive than papillary thyroid cancer
Source: JCI Insight. 2024 Mar 13;9(8):e173712. doi: 10.1172/jci.insight.173712 (PMC11141884; doi:10.1172/jci.insight.173712)
Supplement: Supplemental tables 1-7 [file jciinsight-9-173712-s023.xlsx]

## Sheet: Table S1
Supplemental Table 1 Clinical information of enrolled scRNA-seq samples
Sample.ID	Patient.ID	Tissue type	Pathological Diagnosis	Age	Gender	BRAF mutation	TERT promoter mutation	Count of Qualified Cells	Treatment	Hashimoto's Thyroididtis
T1	FUSCC01	Primary Tumor	PTC, classical	79	Female	Yes	No	4778	Naïve	Yes
P1		Para-tumor						8169	Naïve
T2	FUSCC02	Primary Tumor	PTC, classical	53	Female	Yes	No	4534	Naïve	Yes
P2		Para-tumor						7002	Naïve
LN2l		Lymph node metastasis						9551	Naïve
T3	FUSCC03	Primary Tumor	PTC, classical	41	Male	No	No	6317	Naïve	No
P3		Para-tumor						8350	Naïve
LN3l		Lymph node metastasis						8790	Naïve
LN3r		Lymph node metastasis						8547	Naïve
SC4	FUSCC04	Subcutaneous loci	PTC, classical	62	Male	Yes	Yes	2418	Naïve	Yes
T5	FUSCC05	Primary Tumor	PTC, follicular variant	15	Male	No	No	3687	Naïve	No
P5		Para-tumor						2219	Naïve
LN5r		Lymph node metastasis						5424	Naïve
LN6r	FUSCC06	Lymph node metastasis	PTC, tall-cell	54	Male	Yes	Yes	4665	Naïve	No
LN7r	FUSCC07	Lymph node metastasis	PTC, follicular variant	55	Male	No	No	7290	Naïve	No
T8	FUSCC08	Primary Tumor	PTC, classical	32	Female	No	No	7897	Naïve	Yes
P8		Para-tumor						12356	Naïve
T9	FUSCC09	Primary Tumor	PTC, classical	32	Female	Yes	No	8274	Naïve	No
P9		Para-tumor						6116	Naïve
T10	FUSCC10	Primary Tumor	PTC, classical	56	Male	Yes	No	5471	Naïve	No
LN10r		Lymph node metastasis						5858	Naïve
LN11r	FUSCC11	Lymph node metastasis	PTC, classical	75	Female	Yes	No	5399	Naïve	No
SC11		Subcutaneous loci						5705	Naïve
T12	MDACC01	Primary Tumor	PTC	33	Female	Unknown	Unknown	4901	Naïve	Unknown
T13	MDACC02	Primary Tumor	PTC	69	Male	Unknown	Unknown	1856	Naïve	Unknown
T14	MDACC03	Primary Tumor	PTC	67	Male	Yes	Yes	406	Naïve	Unknown
T15	MDACC04	Primary Tumor	PTC	15	Female	No	No	1153	Naïve	Unknown
T16	MDACC05	Primary Tumor	PTC	23	Female	Yes	No	1659	Naïve	Unknown
T17	MDACC06	Primary Tumor	PTC	40	Male	Yes	No	1837	Naïve	Unknown
T18	MDACC07	Primary Tumor	PTC	32	Female	Unknown	Unknown	5828	Naïve	Unknown
P19		Para-tumor						1101	Naïve
A20	MDACC08	Primary Tumor	ATC	70	Female	Yes	No	5734	Atezolizumab+vermuafenib+cobimetinib	Unknown
A21	MDACC09	Primary Tumor	ATC	51	Female	Yes	Yes	1869	Naïve	Unknown
A22	MDACC10	Primary Tumor	ATC	68	Male	No	No	5656	Naïve	Unknown
A23	MDACC11	Primary Tumor	ATC	59	Male	No	Yes	2735	Naïve	Unknown
A24	MDACC12	Primary Tumor	ATC	51	Female	No	Yes	1506	Naïve	Unknown
A25	MDACC13	Primary Tumor	ATC	69	Female	No	No	2812	Naïve	Unknown
A26	MDACC14	Primary Tumor	ATC	59	Male	No	Yes	878	Naïve	Unknown
A27	MDACC15	Primary Tumor	ATC	48	Female	Unknown	Unknown	1124	Naïve	Unknown
A28	MDACC16	Primary Tumor	ATC	57	Female	No	Yes	1827	Naïve	Unknown
A29	MDACC17	Primary Tumor	ATC	65	Female	Unknown	Unknown	3819	Naïve	Unknown
P30		Para-tumor						1992	Naïve
P31	MDACC18	Para-tumor	PTC	53	Female	Unknown	Unknown	986	Naïve	Unknown
P32	MDACC19	Para-tumor	PTC	37	Female	Unknown	Unknown	717	Naïve	Unknown
P33	MDACC20	Para-tumor	PTC	47	Female	Unknown	Unknown	181	Naïve	Unknown
A34	FUSCC12	Primary Tumor	ATC	58	Female	Yes	Yes	10420	Naïve	No
A35	FUSCC13	Primary Tumor	ATC, spindle-cell carcinoma	46	Male	Yes	Yes	9072	Naïve	No
A36	FUSCC14	Primary Tumor	ATC, with focal PTC	68	Female	Yes	Yes	7180	Naïve	No
A37	FUSCC15	Primary Tumor	ATC	74	Female	Yes	Yes	6791	Famitinib+Camrelizumab	No

## Sheet: Table S2
Supplemental Table 2 Representative biomarkers for each major cell linages
Epithelial Cells	Fibroblasts	Endothelial Cells	T/NK Cells	B Cells	Myeloid Cells
EPCAM	BGN	RAMP2	CD3D	CD79A	LYZ
MGST1	COL6A2	PLVAP	CD3E	MS4A1	TYROBP
CLU	COL6A3	RAMP3	CD2	VPREB3	FCER1G
CLDN3	PCOLCE	CALCRL	TRAC	BANK1	AIF1
C2orf40	COL6A1	VWF	IL32	TNFRSF13C	MNDA
S100A13	COL1A2	CLEC14A	TRBC2	IGHD	FCGR2A
KRT18	COL3A1	EMCN	CD3G	IGHM	CD68
TG	TPM2	ADGRL4	CD7	CD79B	MS4A6A
CLDN4	COL1A1	AQP1	CCL5	TCL1A	IGSF6
CLDN7	PLAC9	PODXL	IL7R	LINC00926	MS4A7
KRT7	PRRX1	EGFL7	TRBC1	FCER2	CD14
S100A1	PDGFRB	HSPG2	LCK	CD19	C1QA
KRT8	COL5A2	TM4SF18	PTPRC	FCRLA	LST1
ATP1B1	NDUFA4L2	PCAT19	HCST	CD22	C1QC
SPINT2	THY1	MMRN2	EVL	IRF8	CSF1R
WFDC2	COL5A1	KDR	LEPROTL1	IGLC2	CLEC7A
LMO3	MAP1B	CDH5	CST7	BLK	CD163
PAX8	LUM	CXorf36	GZMA	FCRL1	C1QB
CD24	DCN	CLDN5	CD247	HLA-DOB	SPI1
MUC15	FBLN1	PTPRB	NKG7	IGKC	MSR1
DMKN	NOTCH3	FLT1	IL2RG	GNG7	CYBB
TSHR	TAGLN	SOX18	ETS1	HVCN1	CSTA
SDC4	DDR2	CYYR1	BTG1	BCL11A	FGL2
NPNT	C1R	PCDH17	ITM2A	IGLC3	MRC1
KRT19	TPPP3	CD34	CLEC2D	RALGPS2	MS4A4A
TPD52L1	PDGFRA	MYCT1	DUSP2	SPIB	NCF2
GPX3	C1S	ROBO4	CD27	JCHAIN	VSIG4
DSP	RGS5	LDB2	GZMM	ADAM28	LILRB4
NTRK2	FOXS1	TIE1	CD96	POU2AF1	S100A9
CST6	THBS2	PALMD	TNFAIP3	CD72	FPR1
MAOA	ASPN	TEK	CXCR4	FAM129C	FCGR3A
MPZL2	RCN3	VWA1	CD69	PAX5	TREM2
CDH1	FSTL1	COL15A1	SRGN	STAG3	ADAP2
MAL2	SPARC	APLNR	TSC22D3	TLR10	SLC8A1
C19orf33	NNMT	FAM167B	LAT	P2RX5	CD86
ID4	EMILIN1	SHANK3	CYTIP	TNFRSF13B	C5AR1
PERP	AEBP1	TMEM88	ZFP36L2	FCRL2	IL1B
MET	CYGB	EDNRB	CORO1A	AFF3	CSF2RA
CAV2	COL12A1	ERG	RGCC	EAF2	PILRA
TACSTD2	EDNRA	GRB10	PIK3IP1	PNOC	F13A1
PLPP3	SERPINF1	RASIP1	RARRES3	CD83	MAFB
MGAT4C	NR2F2	ADCY4	GZMK	ARHGAP24	TNFSF13B
SLC34A2	PXDN	SLC9A3R2	GIMAP7	FCRL5	SLCO2B1
TMEM98	ACTA2	EFNB2	CD52	IGHG1	SLC11A1
AK1	TWIST1	RAPGEF4	TUBA4A	STAP1	OLR1
C16orf89	FAP	NOTCH4	ARHGDIB	FAM177B	CXCL16
PDE8B	COL18A1	NOSTRIN	RAC2	HLA-DRB5	FCGR1A
PDLIM1	TNFAIP6	KCNN3	CD8A	CR2	GPR34
HOPX	COX4I2	ABCG2	HLA-E	MEF2C	C3AR1
GPRC5A	CD248	ARHGEF15	STK4	CENPM	TLR2

## Sheet: Table S3
Supplemental Table 3 Differential genes between ATC-Epi and PTC-Epi
	p_val	avg_log2FC	pct.1	pct.2	p_val_adj
ABHD14A	1.3819e-283	-0.824739	0.205	0.461	2.09663e-279
AC003092.1	0	1.07536	0.21	0.001	0
AC007325.4	3.17771e-242	-1.15399	0.035	0.27	4.82123e-238
ACOT7	0	0.64761	0.379	0.051	0
ACTN1	0	1.02175	0.591	0.24	0
ACTR2	0	0.788941	0.644	0.377	0
ACTR3	0	0.823601	0.656	0.384	0
ADAMTS1	0	0.628403	0.244	0.047	0
ADAMTS9	1.45274e-160	-0.661249	0.059	0.243	2.20409e-156
ADGRF5	2.41237e-260	-0.743481	0.029	0.277	3.66005e-256
ADIRF	0	-1.1661	0.353	0.653	0
ADM	1.85583e-257	1.26268	0.402	0.187	2.81566e-253
ADRM1	0	0.936947	0.652	0.352	0
AEBP1	0	0.939851	0.403	0.071	0
AFF1	7.16466e-302	-0.802055	0.122	0.403	1.08702e-297
AHNAK	2.13472e-261	0.940965	0.665	0.472	3.2388e-257
AK1	0	-1.54209	0.318	0.629	0
AKAP12	0	1.77811	0.513	0.076	0
AKR1B1	0	1.73989	0.561	0.192	0
ALDH3A2	5.67971e-263	-0.665985	0.164	0.426	8.61726e-259
ALG5	9.63755e-240	-0.728356	0.276	0.496	1.46221e-235
ANGPTL4	0	1.22716	0.367	0.112	0
ANKIB1	0	0.646004	0.406	0.145	0
ANKRD11	0	0.882411	0.624	0.351	0
ANLN	0	0.614738	0.228	0.004	0
ANP32B	1.11081e-262	0.998724	0.725	0.565	1.68532e-258
ANXA3	4.989e-237	-0.77294	0.172	0.426	7.56932e-233
ANXA6	0	0.652128	0.417	0.088	0
AP1M2	0	-0.871183	0.046	0.445	0
AP2S1	0	1.25967	0.756	0.52	0
APCDD1L	0	0.764411	0.266	0	0
APLP2	0	-1.31069	0.673	0.928	0
APOC1	0	-2.4003	0.181	0.569	0
APOE	0	-2.78875	0.304	0.647	0
AQP5	4.85306e-294	-0.912812	0.025	0.298	7.36307e-290
ARL2	0	0.945875	0.612	0.282	0
ARL4C	0	1.06505	0.381	0.02	0
ARMCX2	2.27829e-218	-0.737794	0.2	0.418	3.45662e-214
ARMCX3	0	-1.54892	0.47	0.644	0
ARPC1B	2.02229e-291	0.932113	0.772	0.578	3.06822e-287
ARPC2	0	1.18188	0.847	0.691	0
ARPC5	1.05497e-271	0.967222	0.736	0.554	1.6006e-267
ARRDC3	0	-1.24144	0.287	0.617	0
ASAH1	0	-2.04881	0.375	0.858	0
ASAP1	0	0.605663	0.434	0.128	0
ASPH	0	1.18918	0.63	0.277	0
ASPM	0	1.1615	0.254	0.006	0
ASPN	0	1.1985	0.122	0.004	0
ATF3	1.80909e-151	-1.37707	0.254	0.42	2.74475e-147
ATF4	0	0.755739	0.635	0.354	0
ATL2	2.12617e-233	-0.756258	0.139	0.377	3.22583e-229
ATP11A	1.63026e-246	-0.802821	0.112	0.358	2.47342e-242
ATP13A4	1.42145e-261	-0.635311	0.011	0.255	2.15662e-257
ATP1A1	3.85521e-246	-0.743177	0.57	0.696	5.84913e-242
ATP1B1	0	-2.22251	0.352	0.838	0
ATP2B1	0	0.657233	0.498	0.225	0
ATP6AP2	3.46045e-296	-0.738412	0.535	0.725	5.2502e-292
ATP8A1	0	-0.878968	0.023	0.318	0
ATXN7L3B	1.57571e-78	0.645319	0.397	0.258	2.39067e-74
AURKAIP1	2.11084e-207	0.696058	0.75	0.623	3.20257e-203
BCAM	0	-1.13908	0.075	0.417	0
BCAT1	0	0.764876	0.378	0.051	0
BDH2	1.15585e-252	-0.707204	0.235	0.473	1.75365e-248
BET1	2.18414e-272	0.675432	0.501	0.253	3.31378e-268
BEX2	0	-1.36104	0.098	0.621	0
BEX4	0	-1.39996	0.196	0.7	0
BGN	0	2.40555	0.409	0.017	0
BHLHE41	0	-0.975977	0.315	0.593	0
BIRC5	0	0.941764	0.282	0.007	0
BNIP3	8.63419e-238	1.46322	0.549	0.35	1.30998e-233
BORCS7	5.28525e-239	-0.683281	0.295	0.513	8.01878e-235
BST2	0	1.95825	0.61	0.099	0
BTG2	0	-1.38926	0.133	0.507	0
BUB3	0	0.722058	0.57	0.297	0
BUD31	8.98859e-106	0.62734	0.712	0.589	1.36375e-101
BZW1	0	1.25453	0.714	0.472	0
C12orf49	0	-0.924774	0.296	0.536	0
C12orf75	0	1.9811	0.572	0.067	0
C15orf48	1.45675e-112	1.2358	0.195	0.089	2.21017e-108
C16orf89	0	-1.32982	0.02	0.456	0
C19orf33	0	-1.28088	0.225	0.637	0
C1orf56	1.33743e-82	-0.813221	0.216	0.328	2.02915e-78
C1R	0	0.73898	0.283	0.019	0
C2orf40	0	-3.29765	0.056	0.818	0
C4orf46	0	0.716087	0.175	0.025	0
C4orf48	0	-1.11197	0.507	0.789	0
C9orf3	5.65593e-299	-0.841958	0.192	0.459	8.58118e-295
CADM1	0	-1.40229	0.088	0.552	0
CALD1	2.65322e-247	1.07146	0.776	0.67	4.02547e-243
CALU	0	0.990509	0.673	0.469	0
CAMK2N1	0	-1.05566	0.359	0.648	0
CAP1	3.8466e-240	0.785705	0.674	0.469	5.83606e-236
CAPZB	5.4221e-185	0.611184	0.696	0.508	8.22641e-181
CARD19	0	0.634422	0.474	0.187	0
CARHSP1	0	1.16205	0.654	0.291	0
CASP4	0	0.747683	0.422	0.09	0
CAT	5.54978e-236	-0.701301	0.311	0.531	8.42012e-232
CAV2	2.71647e-249	-0.891378	0.552	0.699	4.12143e-245
CCDC167	0	0.832459	0.468	0.092	0
CCDC34	0	1.20833	0.509	0.108	0
CCDC88A	0	0.958833	0.465	0.065	0
CCL20	0	2.19386	0.19	0.021	0
CCNB1	0	0.852625	0.268	0.078	0
CCND2	0	-1.01178	0.154	0.571	0
CCT2	0	1.66297	0.705	0.372	0
CCT5	0	1.31297	0.688	0.353	0
CCT6A	0	0.841703	0.71	0.472	0
CD24	0	-2.12196	0.158	0.87	0
CD46	1.04152e-225	-0.755404	0.439	0.6	1.58019e-221
CD47	0	-0.810808	0.531	0.723	0
CD55	0	-1.90774	0.29	0.59	0
CD9	0	-1.90767	0.472	0.901	0
CD99	0	1.32921	0.727	0.421	0
CDC123	9.63322e-234	0.602575	0.513	0.27	1.46155e-229
CDC20	0	0.931611	0.25	0.005	0
CDC42SE1	1.43113e-102	-0.666846	0.269	0.405	2.17131e-98
CDCP1	0	0.946145	0.45	0.136	0
CDH1	0	-1.35878	0.033	0.55	0
CDH11	4.02059e-251	0.683579	0.14	0.03	6.10003e-247
CDK1	0	0.612076	0.205	0.039	0
CDK6	0	1.94115	0.417	0.027	0
CDKN2A	0	1.78116	0.506	0.065	0
CDKN3	0	1.25765	0.342	0.016	0
CDV3	1.60454e-162	0.684268	0.618	0.429	2.4344e-158
CEBPD	4.60231e-176	-0.913191	0.519	0.643	6.98262e-172
CENPE	0	0.732597	0.214	0.009	0
CENPF	0	1.78104	0.33	0.019	0
CENPK	0	0.605859	0.253	0.022	0
CENPN	0	0.733786	0.313	0.022	0
CENPW	0	0.988992	0.382	0.035	0
CEP55	0	0.780794	0.244	0.003	0
CERS4	1.03196e-307	-0.735717	0.085	0.376	1.56569e-303
CFLAR	1.22595e-138	-0.630368	0.408	0.532	1.86001e-134
CHI3L1	1.40801e-233	-1.50158	0.044	0.283	2.13623e-229
CHIC2	2.23653e-201	0.856578	0.412	0.203	3.39326e-197
CHPT1	0	-1.51271	0.311	0.653	0
CIRBP	0	-1.40022	0.671	0.901	0
CISD1	3.21228e-271	0.661726	0.529	0.274	4.87367e-267
CITED1	0	-1.79683	0.034	0.444	0
CKAP4	0	0.851471	0.507	0.135	0
CKB	9.93652e-250	-0.73201	0.252	0.506	1.50757e-245
CKS1B	4.39173e-148	0.807418	0.511	0.33	6.66314e-144
CKS2	9.14156e-246	0.883865	0.534	0.293	1.38696e-241
CLDN1	0	-1.07538	0.256	0.565	0
CLDN16	0	-1.16798	0.034	0.36	0
CLDN3	0	-2.30538	0.111	0.789	0
CLDN4	0	-2.04322	0.227	0.832	0
CLDN7	0	-1.71081	0.282	0.797	0
CLEC11A	0	0.900495	0.525	0.204	0
CLEC2B	0	0.863613	0.454	0.121	0
CLIC3	0	-1.88087	0.177	0.667	0
CLIC4	0	1.10585	0.514	0.087	0
CLINT1	9.93877e-63	1.53507	0.525	0.38	1.50791e-58
CLK1	3.51397e-191	-0.627021	0.278	0.49	5.3314e-187
CLMP	0	0.73624	0.377	0.01	0
CLN5	0	-0.917368	0.128	0.419	0
CLSPN	0	0.752661	0.25	0.007	0
CLU	0	-3.21171	0.421	0.972	0
CMTM6	2.12732e-197	-0.667462	0.482	0.639	3.22757e-193
CMYA5	3.1171e-282	-0.780614	0.038	0.308	4.72926e-278
CNOT2	3.49775e-78	0.777476	0.452	0.303	5.30679e-74
COL12A1	0	0.717628	0.213	0.009	0
COL18A1	0	0.657897	0.275	0.066	0
COL1A1	0	3.1579	0.544	0.159	0
COL1A2	0	6.11427	0.564	0.092	0
COL3A1	0	3.25601	0.278	0.033	0
COL4A1	0	0.82527	0.254	0.033	0
COL4A2	0	0.82944	0.3	0.072	0
COL5A1	0	1.19754	0.279	0.004	0
COL5A2	0	1.09842	0.344	0.026	0
COL6A1	0	2.39071	0.651	0.04	0
COL6A2	0	2.57813	0.685	0.03	0
COL6A3	0	2.09935	0.491	0.009	0
COL8A1	0	-0.962091	0.206	0.483	0
COMMD6	0	-0.819732	0.745	0.881	0
COTL1	0	1.27141	0.512	0.109	0
CPE	0	-2.04338	0.083	0.644	0
CPQ	0	-1.08016	0.272	0.525	0
CPVL	0	-1.41254	0.176	0.555	0
CREB3L1	0	0.7178	0.326	0.004	0
CREG1	1.34986e-227	-0.667393	0.163	0.399	2.04801e-223
CRIP1	4.48659e-70	0.631744	0.353	0.247	6.80705e-66
CRKL	0	0.60606	0.261	0.06	0
CST6	0	-2.77131	0.074	0.69	0
CTHRC1	0	1.25056	0.508	0.097	0
CTNNB1	4.89366e-278	-1.32703	0.444	0.628	7.42466e-274
CTSA	9.11146e-229	0.6578	0.507	0.279	1.38239e-224
CTSH	0	-1.82928	0.135	0.685	0
CTSL	6.09716e-183	1.05471	0.522	0.336	9.25062e-179
CTSZ	0	0.775574	0.613	0.347	0
CUTA	0	-0.808662	0.692	0.859	0
CXADR	0	-0.928737	0.094	0.433	0
CXCL1	0	2.06222	0.197	0.017	0
CXCL3	1.54482e-294	1.05421	0.213	0.057	2.3438e-290
CXCL5	0	1.05704	0.202	0.002	0
CXCL6	0	1.13223	0.135	0.001	0
CYCS	9.94062e-200	0.713221	0.715	0.547	1.50819e-195
CYP1B1	8.55666e-164	-0.681546	0.044	0.226	1.29822e-159
DAB2	0	0.91861	0.384	0.017	0
DAPK2	0	-1.58698	0.064	0.584	0
DAPL1	0	-1.29037	0.145	0.513	0
DBP	7.41189e-264	-0.816277	0.114	0.375	1.12453e-259
DCBLD2	1.65894e-231	0.868334	0.569	0.356	2.51694e-227
DCN	0	0.679467	0.158	0.021	0
DCSTAMP	0	-1.26748	0.008	0.313	0
DCUN1D5	0	0.755526	0.523	0.214	0
DDIT3	1.27489e-95	-0.65381	0.377	0.501	1.93427e-91
DDIT4	4.04249e-154	0.788374	0.457	0.264	6.13327e-150
DDR1	5.17402e-276	-0.679914	0.096	0.367	7.85003e-272
DDR2	0	0.608287	0.277	0.017	0
DDX21	0	0.979907	0.636	0.328	0
DHRS3	0	-1.86599	0.156	0.728	0
DIO2	1.93955e-220	-0.703605	0.023	0.244	2.94269e-216
DKC1	0	0.911072	0.532	0.23	0
DKK3	0	0.849723	0.36	0.019	0
DLGAP5	0	0.736115	0.21	0.004	0
DMD	2.66158e-163	-0.613999	0.065	0.247	4.03816e-159
DMKN	0	-1.38333	0.083	0.657	0
DNAJC8	1.92632e-175	0.643244	0.654	0.46	2.92262e-171
DNMT1	0	0.636978	0.457	0.193	0
DNTTIP1	0	0.721934	0.5	0.194	0
DOCK9	0	-0.852392	0.118	0.426	0
DPM3	1.41977e-254	-0.69856	0.404	0.601	2.15408e-250
DPP4	2.53413e-135	-0.618368	0.193	0.359	3.84478e-131
DPP7	8.1653e-198	-0.630996	0.36	0.542	1.23884e-193
DSP	0	-1.77733	0.091	0.644	0
DST	0	1.16067	0.578	0.274	0
DTX4	1.26479e-285	-0.665763	0.036	0.31	1.91894e-281
DTYMK	0	0.843379	0.458	0.173	0
DUOX2	0	-1.20327	0.017	0.384	0
DUOXA1	5.05147e-275	-0.719036	0.047	0.312	7.66408e-271
DUSP1	0	-2.02781	0.49	0.827	0
DUSP5	5.66411e-113	-0.77201	0.276	0.408	8.59359e-109
DUSP6	0	-1.67168	0.382	0.748	0
EBNA1BP2	2.46097e-194	0.609958	0.535	0.313	3.73378e-190
ECHDC2	1.08822e-263	-0.730356	0.228	0.478	1.65105e-259
ECM1	1.46955e-91	-1.39066	0.147	0.268	2.22961e-87
EDIL3	0	0.620743	0.252	0.003	0
EGR1	0	-1.26613	0.361	0.626	0
EIF2S2	0	1.24104	0.809	0.579	0
EIF3B	0	0.624265	0.5	0.23	0
EIF3I	1.04139e-189	0.666584	0.696	0.519	1.57999e-185
EIF3M	0	0.882807	0.686	0.47	0
EIF4A1	0	0.911214	0.69	0.393	0
EIF4A2	0	-0.843013	0.677	0.865	0
EIF4EBP1	0	1.32318	0.526	0.081	0
EIF5	2.91545e-138	0.765133	0.672	0.563	4.42332e-134
EIF5A	5.2169e-254	0.969084	0.66	0.454	7.91509e-250
EIF6	0	1.13786	0.726	0.479	0
ELF3	3.64241e-292	-1.05307	0.041	0.323	5.52626e-288
EMC10	1.3547e-233	-0.670363	0.249	0.475	2.05535e-229
EMD	4.69002e-231	0.618309	0.463	0.236	7.1157e-227
EMP3	3.30254e-280	0.815739	0.717	0.509	5.01061e-276
ENC1	0	0.641315	0.206	0.029	0
ENO1	0	2.42777	0.875	0.632	0
ENO2	0	0.669378	0.337	0.08	0
ENTPD1	0	-1.00248	0.049	0.362	0
ENY2	3.42341e-143	0.608859	0.69	0.543	5.19399e-139
EPB41L2	0	0.957643	0.448	0.064	0
EPCAM	0	-2.42438	0.133	0.892	0
EPHA4	3.59894e-301	-0.787868	0.018	0.292	5.46032e-297
EREG	0	0.640439	0.166	0.008	0
ERO1A	2.11085e-304	0.86957	0.46	0.212	3.20257e-300
EVA1B	0	0.9884	0.516	0.185	0
EXOC1	5.24005e-277	0.658413	0.447	0.202	7.95021e-273
F2R	0	0.788585	0.32	0.051	0
FABP5	0	3.12037	0.667	0.103	0
FAM114A1	0	0.878405	0.545	0.229	0
FAM133B	2.26346e-91	0.822063	0.555	0.39	3.43412e-87
FAM213A	7.3628e-262	-0.605486	0.107	0.379	1.11708e-257
FAM50A	8.30186e-301	0.73872	0.614	0.343	1.25956e-296
FAP	0	0.631366	0.248	0.006	0
FBL	0	0.920524	0.574	0.287	0
FBLN1	0	0.995665	0.206	0.019	0
FBXO17	0	0.910281	0.204	0.002	0
FHL2	0	1.07495	0.412	0.019	0
FILIP1L	0	0.701816	0.243	0.023	0
FIS1	0	-0.67515	0.67	0.816	0
FKBP10	0	0.668588	0.405	0.113	0
FLNA	0	1.86214	0.71	0.43	0
FLRT3	1.93225e-304	-1.07354	0.023	0.299	2.9316e-300
FN1	3.70439e-121	-0.714148	0.764	0.868	5.6203e-117
FNIP2	1.07275e-222	0.952929	0.298	0.12	1.62758e-218
FOLR1	2.14465e-189	-0.655527	0.057	0.261	3.25387e-185
FOS	0	-2.14789	0.545	0.812	0
FOSB	7.65762e-154	-0.643361	0.371	0.553	1.16181e-149
FOSL1	0	0.786279	0.33	0.044	0
FOXE1	2.23994e-238	-0.623844	0.037	0.273	3.39844e-234
FRMD3	0	-1.24419	0.033	0.442	0
FRMD4B	8.19155e-293	-0.944064	0.125	0.401	1.24282e-288
FSCN1	0	1.151	0.456	0.019	0
FSTL1	0	1.01624	0.441	0.097	0
FUCA1	0	-1.18298	0.158	0.556	0
FXYD5	2.65834e-198	0.739079	0.654	0.436	4.03323e-194
G0S2	0	1.18597	0.529	0.244	0
G6PD	0	0.793474	0.4	0.16	0
GDF15	2.2014e-89	-0.719382	0.157	0.298	3.33997e-85
GGH	0	0.840637	0.396	0.026	0
GJA1	4.47341e-128	-0.665794	0.192	0.354	6.78705e-124
GJB2	0	1.34375	0.255	0.012	0
GLCCI1	0	-0.892091	0.098	0.405	0
GLIPR1	0	0.808955	0.406	0.043	0
GLIPR2	0	0.966486	0.468	0.043	0
GLUL	0	-0.961365	0.391	0.64	0
GNB1	0	0.859882	0.617	0.308	0
GNB2	7.30519e-199	0.723204	0.663	0.471	1.10834e-194
GNG11	0	2.24175	0.637	0.027	0
GOLGA8A	0	-1.00906	0.164	0.46	0
GOLGA8B	0	-1.095	0.135	0.462	0
GPI	8.47813e-236	0.760461	0.411	0.19	1.2863e-231
GPRC5A	0	-1.00809	0.165	0.488	0
GPRC5C	8.52444e-305	-0.838242	0.133	0.424	1.29333e-300
GPX3	0	-2.188	0.181	0.678	0
GPX8	0	0.647673	0.487	0.171	0
GRSF1	2.91021e-181	0.746401	0.504	0.29	4.41537e-177
GSN	0	-1.21189	0.551	0.723	0
GSPT1	7.13986e-199	0.765744	0.599	0.39	1.08326e-194
GSTO1	1.0224e-225	0.986948	0.725	0.572	1.55118e-221
GTPBP4	0	0.648526	0.462	0.173	0
GTSF1	0	0.725997	0.153	0.001	0
GYPC	0	0.980447	0.386	0.013	0
H2AFV	7.29392e-186	0.658796	0.692	0.503	1.10663e-181
H2AFZ	0	1.50035	0.803	0.653	0
HACD3	1.97669e-286	-0.779492	0.437	0.63	2.99903e-282
HAUS6	0	0.633345	0.347	0.058	0
HDAC2	0	0.639408	0.553	0.273	0
HDGF	2.00205e-268	0.75854	0.588	0.336	3.03751e-264
HELLS	0	0.628954	0.27	0.055	0
HGF	0	0.640133	0.197	0.001	0
HHEX	0	-0.989089	0.171	0.497	0
HILPDA	0	1.11997	0.333	0.066	0
HIST1H2AC	3.42673e-273	-0.837226	0.279	0.535	5.19904e-269
HIST2H2AC	0	0.760355	0.213	0.041	0
HM13	5.7853e-182	0.606341	0.634	0.437	8.77746e-178
HMGA1	0	2.37777	0.65	0.32	0
HMGB2	8.34032e-92	1.07652	0.543	0.416	1.26539e-87
HMGB3	0	1.3205	0.503	0.132	0
HMGN3	0	-0.94266	0.591	0.794	0
HMMR	0	0.777047	0.198	0.007	0
HMOX1	3.45881e-242	1.17469	0.196	0.056	5.24771e-238
HNRNPAB	6.27898e-244	0.965615	0.606	0.388	9.52647e-240
HNRNPC	7.37288e-187	0.633509	0.752	0.622	1.11861e-182
HNRNPD	5.05212e-122	0.646278	0.628	0.476	7.66508e-118
HNRNPH1	1.54402e-243	-1.1936	0.523	0.671	2.34259e-239
HOOK2	3.79026e-286	-0.810759	0.185	0.45	5.75058e-282
HOPX	0	-2.57299	0.143	0.81	0
HOXB7	0	0.60405	0.29	0.002	0
HPN	0	-0.792906	0.023	0.332	0
HPRT1	0	0.790348	0.551	0.265	0
HSD17B10	1.84351e-208	0.767544	0.515	0.289	2.79697e-204
HSD17B6	4.3021e-251	-0.87624	0.014	0.25	6.52715e-247
HSPA1B	9.78336e-96	-0.82582	0.393	0.51	1.48433e-91
HSPD1	3.44261e-205	0.773496	0.791	0.648	5.22312e-201
HTRA1	0	0.690621	0.29	0.072	0
ID1	5.10888e-258	-1.25435	0.202	0.455	7.75119e-254
ID2	0	-0.787362	0.16	0.489	0
ID3	4.46489e-269	-1.12497	0.14	0.415	6.77413e-265
ID4	0	-1.54384	0.064	0.553	0
IDH3G	1.69708e-194	0.691324	0.492	0.286	2.5748e-190
IER2	0	-1.36228	0.614	0.753	0
IFI16	0	1.25244	0.652	0.237	0
IFI27	0	2.96169	0.647	0.13	0
IFI27L2	1.90357e-292	0.824387	0.484	0.248	2.8881e-288
IFITM1	0	1.79872	0.287	0.023	0
IFITM2	0	1.80403	0.633	0.089	0
IFITM3	0	3.29056	0.81	0.325	0
IGF2BP3	0	0.729521	0.349	0.006	0
IGFBP5	0	-1.8857	0.208	0.606	0
IGFBP6	6.95069e-206	-0.820114	0.442	0.692	1.05456e-201
IGKC	1.71608e-264	2.94136	0.237	0.073	2.60363e-260
IGSF1	0	-1.85311	0.031	0.524	0
IKBIP	0	0.827652	0.55	0.197	0
IL13RA2	0	1.32417	0.268	0.001	0
IL32	0	1.45369	0.384	0.069	0
INAFM1	4.67453e-165	0.694503	0.278	0.127	7.0922e-161
INHBA	0	0.89842	0.194	0.027	0
INHBB	9.29854e-251	-0.656757	0.007	0.241	1.41077e-246
INPP5J	1.35256e-268	-0.707169	0.021	0.276	2.05211e-264
INSR	6.33193e-142	-0.614574	0.099	0.272	9.60681e-138
IRAK1	0	0.765456	0.387	0.045	0
IRF1	0	0.646896	0.422	0.145	0
ISCA2	4.27309e-253	-0.705309	0.379	0.578	6.48313e-249
ISCU	0	-1.09411	0.565	0.805	0
ISG15	0	2.0195	0.668	0.262	0
ISG20	4.39327e-250	0.693591	0.472	0.23	6.66547e-246
ITGA5	0	1.04682	0.405	0.009	0
ITM2B	0	-1.78255	0.741	0.953	0
ITSN2	2.31129e-196	-0.720892	0.261	0.46	3.50668e-192
JAG1	6.20251e-191	0.691584	0.236	0.089	9.41045e-187
JUNB	0	-1.18635	0.542	0.78	0
JUND	0	-1.34769	0.602	0.831	0
KCNJ15	0	-0.974453	0.106	0.404	0
KCNJ2	3.23213e-223	-1.15078	0.013	0.228	4.90378e-219
KCNQ1OT1	1.09741e-88	1.44696	0.403	0.259	1.66499e-84
KDELR2	0	0.928466	0.754	0.585	0
KIAA1217	0	-1.19312	0.157	0.516	0
KIF20B	0	0.647446	0.293	0.085	0
KIF22	0	-1.05151	0.269	0.568	0
KIF4A	0	0.782683	0.222	0.003	0
KLF2	0	0.645896	0.334	0.094	0
KLF5	1.35336e-267	-0.724575	0.104	0.371	2.05331e-263
KPNA2	0	0.644263	0.324	0.104	0
KPNB1	3.24284e-248	0.715646	0.588	0.347	4.92004e-244
KRR1	3.97003e-180	0.652543	0.506	0.293	6.02333e-176
KRT19	0	-0.627613	0.36	0.727	0
KRT7	0	-1.96785	0.288	0.778	0
KRTCAP2	9.31269e-222	-0.716905	0.551	0.697	1.41292e-217
LAMA4	0	0.760686	0.363	0.015	0
LAPTM4A	0	-0.848379	0.675	0.877	0
LAPTM4B	0	0.823007	0.499	0.222	0
LARP6	8.27747e-178	0.675523	0.443	0.25	1.25586e-173
LBH	3.75659e-231	-0.624274	0.109	0.363	5.6995e-227
LCN2	1.48115e-85	-0.604799	0.071	0.196	2.2472e-81
LDHA	0	1.8396	0.865	0.722	0
LGALS1	0	2.49535	0.919	0.682	0
LGALS3	0	-1.14592	0.712	0.911	0
LIMA1	8.54826e-291	0.882296	0.555	0.301	1.29694e-286
LIMCH1	7.78105e-287	-0.717838	0.058	0.339	1.18054e-282
LIMS1	0	0.962933	0.596	0.231	0
LINC00662	4.05798e-92	0.917742	0.196	0.095	6.15676e-88
LINC01315	0	-0.935385	0.017	0.316	0
LIPH	4.88709e-305	-0.849719	0.052	0.338	7.41469e-301
LMBRD1	0	-1.0312	0.152	0.51	0
LMO3	0	-2.04308	0.048	0.739	0
LMO7	0	-0.878406	0.174	0.473	0
LONRF2	0	-0.986865	0.034	0.342	0
LOX	0	1.04814	0.356	0.062	0
LOXL1	0	0.70913	0.366	0.05	0
LOXL2	0	0.633086	0.294	0.004	0
LPCAT2	0	-1.0267	0.182	0.46	0
LRP1	0	0.981141	0.354	0.095	0
LRRC59	0	0.743533	0.524	0.22	0
LRRFIP1	0	0.77172	0.652	0.367	0
LRRFIP2	0	0.617217	0.465	0.172	0
LRRK2	0	-1.76046	0.069	0.571	0
LSP1	0	0.769242	0.247	0.018	0
LSR	7.92801e-304	-0.660241	0.092	0.385	1.20284e-299
LYAR	0	0.862433	0.455	0.09	0
MACROD2	0	-1.27232	0.03	0.339	0
MAD2L1	0	0.646429	0.298	0.042	0
MAGED2	1.93e-138	0.776003	0.615	0.448	2.9282e-134
MAL	1.78413e-291	-0.66513	0.027	0.304	2.70688e-287
MAL2	0	-1.07643	0.071	0.558	0
MAOA	0	-1.47511	0.045	0.586	0
MAP1B	0	1.87721	0.617	0.049	0
MAP3K1	0	-0.825808	0.103	0.43	0
MAP4K4	0	0.810911	0.53	0.23	0
MAPK1	1.3074e-108	0.784721	0.48	0.312	1.98359e-104
MARCKS	0	1.98795	0.683	0.163	0
MARCKSL1	0	-0.895636	0.509	0.73	0
MBIP	0	-1.13987	0.233	0.609	0
MCM7	4.17735e-286	0.628905	0.354	0.138	6.33788e-282
MCTS1	0	0.932185	0.624	0.376	0
MEAF6	9.39274e-267	-0.691686	0.499	0.661	1.42507e-262
MED13	7.54132e-162	-0.691985	0.236	0.414	1.14417e-157
MEG3	0	0.9473	0.104	0.002	0
MET	0	-1.03244	0.336	0.612	0
METRN	6.5629e-241	0.911326	0.517	0.29	9.95723e-237
METTL7A	0	-0.921788	0.073	0.417	0
MFAP2	0	0.657693	0.345	0.073	0
MFAP5	0	0.618362	0.134	0.005	0
MGAT4C	0	-1.51604	0.023	0.509	0
MGP	9.81039e-35	1.49217	0.215	0.348	1.48843e-30
MGST1	0	-2.18336	0.466	0.946	0
MKI67	0	1.63796	0.302	0.007	0
MME	0	0.799526	0.318	0.017	0
MMP1	0	1.75676	0.202	0.001	0
MMP10	0	0.686219	0.105	0.001	0
MMP14	0	1.24803	0.498	0.086	0
MMP2	0	0.811986	0.348	0.068	0
MORF4L2	6.74983e-162	0.634626	0.73	0.606	1.02408e-157
MPZL2	0	-1.689	0.141	0.694	0
MRPL13	1.85114e-214	0.728581	0.59	0.365	2.80855e-210
MRPL17	4.65629e-157	0.600482	0.582	0.397	7.06453e-153
MRPL28	9.57558e-230	0.615857	0.54	0.303	1.45281e-225
MRPL47	1.79856e-232	0.622891	0.544	0.301	2.72878e-228
MRPS10	5.1875e-240	0.612899	0.526	0.276	7.87048e-236
MRPS12	7.20035e-210	0.610182	0.531	0.296	1.09244e-205
MRPS34	8.1366e-115	0.720078	0.653	0.509	1.23449e-110
MRPS6	0	-0.920066	0.525	0.76	0
MRTO4	0	0.750722	0.45	0.16	0
MSANTD3	0	0.606237	0.38	0.096	0
MSRB3	0	0.769002	0.385	0.018	0
MT1E	2.82172e-290	0.742227	0.731	0.521	4.28111e-286
MT1X	1.29848e-195	-1.37613	0.453	0.648	1.97005e-191
MT2A	0	1.6437	0.849	0.696	0
MT-ATP8	5.98802e-189	-0.700541	0.199	0.407	9.08503e-185
MT-CO1	0	-0.703058	0.889	0.996	0
MTHFD2	0	0.663527	0.386	0.061	0
MT-ND3	0	-1.4055	0.836	0.972	0
MT-ND4L	0	-2.46811	0.528	0.873	0
MT-ND5	8.44529e-274	-0.769049	0.75	0.924	1.28132e-269
MTPN	3.37305e-150	0.614295	0.647	0.478	5.11759e-146
MTRNR2L12	0	-1.59942	0.21	0.638	0
MTUS1	0	-0.893439	0.126	0.466	0
MUC1	1.02117e-77	-0.608202	0.11	0.228	1.54933e-73
MUC15	0	-1.71464	0.111	0.638	0
MXRA7	0	-1.00591	0.457	0.663	0
MYH9	0	0.97395	0.583	0.31	0
N4BP2L2	0	-1.11346	0.513	0.779	0
NAA10	0	1.16983	0.658	0.349	0
NAMPT	5.27303e-183	0.790709	0.498	0.292	8.00025e-179
NANS	0	0.69419	0.463	0.171	0
NAP1L1	0	1.37237	0.844	0.722	0
NASP	0	1.41968	0.615	0.238	0
NDFIP1	0	-1.23289	0.469	0.764	0
NDRG1	0	1.40744	0.383	0.096	0
NDUFA3	0	-0.880281	0.544	0.765	0
NDUFA4	0	-0.928294	0.837	0.943	0
NDUFA4L2	0	1.97797	0.171	0.028	0
NDUFB2	0	-0.808874	0.791	0.909	0
NDUFC1	0	-0.887481	0.641	0.822	0
NDUFC2	0	-0.786558	0.752	0.895	0
NEAT1	0	-1.03543	0.724	0.961	0
NELL2	0	-1.24211	0.038	0.41	0
NEXN	0	0.674729	0.268	0.02	0
NFKBIZ	2.4094e-174	-0.727536	0.261	0.474	3.65554e-170
NKAP	0	0.777235	0.548	0.216	0
NMB	0	-2.03645	0.211	0.557	0
NME1	1.77709e-216	0.772525	0.627	0.41	2.6962e-212
NMU	2.48913e-205	-2.24277	0.065	0.277	3.7765e-201
NNMT	0	2.19321	0.571	0.015	0
NONO	1.59642e-221	0.776311	0.653	0.434	2.42209e-217
NOP56	0	0.761475	0.539	0.248	0
NPC2	0	-2.07579	0.661	0.963	0
NPNT	0	-1.72283	0.037	0.633	0
NPTN	4.94186e-138	-0.638679	0.272	0.425	7.49779e-134
NR2F2	0	1.29316	0.458	0.079	0
NR4A1	2.56785e-163	-0.959218	0.091	0.28	3.89594e-159
NREP	0	0.702726	0.332	0.017	0
NRP1	0	0.838595	0.478	0.105	0
NTRK2	0	-1.90562	0.043	0.577	0
NUCB2	0	1.14698	0.627	0.32	0
NUDC	0	0.990821	0.727	0.525	0
NUDT1	0	0.897761	0.5	0.136	0
NUDT14	3.54679e-248	-0.63924	0.154	0.408	5.38119e-244
NUDT5	0	0.7991	0.587	0.301	0
NUF2	0	0.641603	0.209	0.005	0
NUP107	0	0.748969	0.333	0.082	0
NUSAP1	0	0.823089	0.238	0.013	0
OCIAD2	1.21371e-278	-0.635893	0.575	0.795	1.84144e-274
OCLN	0	-0.831379	0.051	0.376	0
OPTN	0	0.68332	0.526	0.197	0
OSMR	0	0.627468	0.346	0.054	0
OTULIN	0	0.609005	0.326	0.103	0
P4HA1	4.92726e-241	0.735514	0.453	0.225	7.47563e-237
P4HB	1.25447e-183	0.751347	0.718	0.584	1.90328e-179
P4HTM	4.90111e-262	-0.711066	0.142	0.397	7.43596e-258
PA2G4	0	1.07074	0.735	0.5	0
PAEP	0	2.11235	0.169	0.001	0
PAICS	0	1.32646	0.515	0.13	0
PAM	1.61003e-247	-0.883653	0.213	0.447	2.44274e-243
PAX8	0	-1.33315	0.263	0.664	0
PBX1	1.6698e-241	-0.679591	0.177	0.433	2.53342e-237
PBXIP1	6.65244e-148	-0.658439	0.157	0.33	1.00931e-143
PCNA	1.33464e-277	0.80886	0.485	0.238	2.02491e-273
PCOLCE	0	1.63234	0.45	0.03	0
PCSK1N	1.50504e-297	-1.16929	0.052	0.339	2.28344e-293
PCSK2	0	-1.40213	0.023	0.33	0
PCYOX1	9.61929e-195	-0.737477	0.271	0.456	1.45944e-190
PDAP1	7.1823e-306	1.02855	0.696	0.471	1.0897e-301
PDCD4	0	-1.44664	0.271	0.685	0
PDCD5	1.04123e-211	0.714117	0.683	0.498	1.57975e-207
PDE1A	1.61919e-223	-0.613817	0.021	0.241	2.45664e-219
PDE5A	0	-1.28559	0.066	0.56	0
PDE8B	0	-1.26475	0.043	0.477	0
PDGFRA	0	0.850928	0.274	0.004	0
PDK4	1.56368e-79	-0.648286	0.126	0.253	2.37241e-75
PDLIM1	0	-1.33932	0.527	0.828	0
PDLIM3	0	0.6711	0.163	0.012	0
PDLIM7	0	0.606879	0.479	0.192	0
PDPN	0	2.04702	0.281	0.007	0
PEBP1	0	-1.49291	0.731	0.938	0
PERP	0	-1.36743	0.378	0.731	0
PFDN2	1.47415e-237	0.84007	0.719	0.587	2.23657e-233
PFDN4	0	0.805728	0.586	0.3	0
PFDN6	0	0.688574	0.508	0.232	0
PFKP	3.00955e-288	0.614923	0.467	0.214	4.56609e-284
PGAM1	0	1.23981	0.729	0.441	0
PGK1	0	2.2471	0.78	0.481	0
PHEX	2.71966e-123	-0.609759	0.019	0.154	4.12627e-119
PHF19	0	0.60438	0.357	0.094	0
PHGDH	0	0.692143	0.405	0.141	0
PKM	0	1.47748	0.847	0.692	0
PLA2G16	1.50089e-230	-0.613589	0.474	0.648	2.27714e-226
PLAC9	0	1.33853	0.149	0.023	0
PLAT	0	0.616772	0.24	0.023	0
PLAUR	0	0.606074	0.514	0.166	0
PLCG2	0	-1.70338	0.123	0.529	0
PLEC	0	0.725427	0.465	0.169	0
PLIN2	0	2.02301	0.377	0.145	0
PLOD1	0	0.823197	0.441	0.074	0
PLPP3	0	-2.22785	0.118	0.658	0
PLTP	0	1.2693	0.45	0.052	0
PMAIP1	0	0.992822	0.548	0.199	0
PNISR	3.9113e-239	-0.622948	0.613	0.752	5.93422e-235
PNKD	1.60064e-268	-0.701704	0.457	0.637	2.42849e-264
POLE3	9.65057e-304	0.649585	0.438	0.19	1.46418e-299
POLR2G	0	0.815895	0.555	0.22	0
POSTN	0	1.60405	0.177	0.005	0
PPAT	0	0.748417	0.293	0.053	0
PPIC	1.14642e-153	-0.682448	0.43	0.567	1.73936e-149
PPID	4.81577e-286	2.20123	0.404	0.176	7.30649e-282
PPM1G	0	0.86416	0.654	0.384	0
PPP1CA	5.97133e-185	0.618336	0.659	0.475	9.0597e-181
PPP1CB	6.85016e-213	-0.875811	0.574	0.689	1.03931e-208
PPP1R14A	0	0.702657	0.164	0.011	0
PPP1R14B	0	1.62008	0.721	0.53	0
PPP1R14C	0	-0.72842	0.029	0.321	0
PPP1R18	0	0.710023	0.42	0.058	0
PPP1R9A	5.93741e-63	0.629096	0.146	0.3	9.00823e-59
PRC1	0	0.697982	0.249	0.019	0
PRDM1	2.30762e-203	-0.768854	0.079	0.299	3.50112e-199
PRELID1	3.34327e-119	0.605496	0.735	0.623	5.07242e-115
PRKAR1A	0	-0.812009	0.423	0.644	0
PRKDC	2.55069e-107	0.673167	0.53	0.396	3.86991e-103
PROS1	0	-1.3353	0.096	0.547	0
PRRX1	0	0.850141	0.272	0.003	0
PRSS23	9.1747e-150	-0.940526	0.529	0.674	1.39199e-145
PRSS3	0	1.04349	0.361	0.002	0
PSIP1	0	0.916476	0.609	0.313	0
PSMA5	2.47446e-179	0.654887	0.642	0.442	3.75424e-175
PSMA7	0	1.44183	0.873	0.722	0
PSMB2	2.08085e-212	0.758184	0.686	0.51	3.15707e-208
PSMB5	3.15141e-190	0.691832	0.681	0.529	4.78132e-186
PSMB7	0	0.921978	0.673	0.409	0
PSMB9	0	1.07558	0.586	0.246	0
PSMD13	0	0.6548	0.586	0.305	0
PSMD2	0	0.887185	0.597	0.336	0
PSMD7	0	1.14899	0.669	0.332	0
PSMD8	9.25573e-136	1.148	0.753	0.602	1.40428e-131
PSME2	0	0.983747	0.705	0.501	0
PTGR1	4.25398e-237	0.929443	0.439	0.22	6.45414e-233
PTN	0	0.687314	0.158	0.024	0
PTPRM	1.68166e-278	-0.763981	0.09	0.362	2.55141e-274
PTTG1	1.74805e-111	0.697642	0.556	0.388	2.65214e-107
PTX3	0	0.640397	0.207	0.005	0
PUM3	0	0.695042	0.467	0.167	0
PVT1	0	0.71046	0.241	0.021	0
PXDN	0	0.900457	0.342	0.012	0
QKI	0	0.838064	0.503	0.175	0
QPCT	8.50278e-108	-0.668583	0.228	0.372	1.29004e-103
RAB11B	1.57235e-200	-0.625069	0.379	0.553	2.38557e-196
RAB11FIP1	9.8339e-255	-0.878126	0.155	0.414	1.492e-250
RAB13	3.59349e-176	0.786975	0.687	0.554	5.45204e-172
RAB21	3.51623e-72	0.924779	0.421	0.288	5.33483e-68
RAB27A	7.57473e-226	-0.630068	0.281	0.501	1.14924e-221
RAB31	0	0.831945	0.485	0.128	0
RAB32	0	0.94257	0.504	0.169	0
RAB3IP	1.70432e-65	0.621949	0.267	0.162	2.5858e-61
RABAC1	0	1.17666	0.752	0.571	0
RAC2	0	0.645496	0.338	0.108	0
RAD21	1.43843e-247	0.921474	0.587	0.346	2.18238e-243
RAI14	0	1.33142	0.556	0.071	0
RALA	0	1.17301	0.608	0.233	0
RALBP1	2.80184e-264	0.628472	0.627	0.379	4.25095e-260
RAN	0	1.11211	0.82	0.714	0
RANBP1	4.73741e-271	0.952055	0.703	0.513	7.18761e-267
RAPGEF2	2.87723e-193	0.82901	0.225	0.084	4.36534e-189
RBCK1	0	0.936608	0.608	0.335	0
RBM47	0	-1.06689	0.045	0.461	0
RBMS1	0	0.621765	0.483	0.173	0
RBPJ	1.16177e-223	0.700515	0.59	0.359	1.76264e-219
RCN1	0	1.22531	0.629	0.256	0
RCN2	0	-0.987643	0.49	0.717	0
RCN3	0	0.836083	0.307	0.017	0
RECQL	0	0.669796	0.478	0.15	0
REEP5	0	-0.916759	0.614	0.774	0
REXO2	0	0.915122	0.65	0.406	0
RGL3	1.31581e-296	-0.696049	0.022	0.295	1.99634e-292
RGS10	0	0.821585	0.56	0.211	0
RGS3	0	0.984675	0.398	0.1	0
RHOB	1.01778e-229	-1.10017	0.363	0.566	1.54417e-225
RHOC	0	0.905459	0.769	0.62	0
RHOG	0	0.604086	0.437	0.163	0
RIC3	0	-0.996661	0.061	0.444	0
RND3	1.15692e-247	0.616027	0.452	0.212	1.75528e-243
RNF13	3.91909e-289	-0.807121	0.256	0.502	5.94604e-285
RNF144B	3.01795e-207	-0.74118	0.05	0.266	4.57883e-203
RNF146	2.36252e-173	-0.609464	0.171	0.366	3.58442e-169
RPA3	1.10461e-151	0.624568	0.623	0.437	1.67592e-147
RRAGA	4.79909e-168	0.786833	0.52	0.334	7.28118e-164
RRM2	0	0.638894	0.202	0.003	0
RTN4	0	0.919367	0.763	0.658	0
RUVBL1	0	0.636236	0.406	0.136	0
S100A1	0	-1.92779	0.136	0.8	0
S100A10	0	0.94797	0.889	0.75	0
S100A13	0	-1.29724	0.753	0.951	0
S100A16	0	1.38285	0.659	0.456	0
S100A2	6.22982e-82	1.81731	0.401	0.266	9.45188e-78
S100A4	0	-2.09186	0.576	0.816	0
SAA1	0	3.62666	0.21	0.025	0
SAA2	0	3.20367	0.18	0.015	0
SACS	0	0.690809	0.301	0.015	0
SAMD4B	1.01835e-136	0.808165	0.346	0.183	1.54504e-132
SARAF	0	-1.60328	0.519	0.87	0
SAT1	0	-1.90977	0.654	0.982	0
SCNN1A	1.10086e-241	-0.645405	0.02	0.254	1.67023e-237
SCPEP1	2.25253e-243	-0.826714	0.226	0.455	3.41755e-239
SCX	0	-1.00232	0.065	0.386	0
SDC2	0	-1.1411	0.298	0.633	0
SDC4	0	-1.8529	0.409	0.778	0
SDF2L1	4.78658e-72	0.851997	0.553	0.413	7.26221e-68
SEC13	0	0.682907	0.511	0.19	0
SEC62	0	-0.754455	0.679	0.844	0
SELENBP1	2.16259e-235	-0.823826	0.131	0.376	3.28109e-231
SERBP1	0	1.14002	0.802	0.652	0
SERGEF	1.94461e-183	-0.740002	0.145	0.347	2.95036e-179
SERINC2	1.04966e-228	-0.616853	0.165	0.41	1.59255e-224
SERPINA1	0	-1.78155	0.218	0.831	0
SERPINE1	0	1.89424	0.456	0.036	0
SERPINF1	0	1.03763	0.272	0.018	0
SERPINH1	0	1.59476	0.66	0.189	0
SF3B2	3.46212e-201	0.605484	0.67	0.47	5.25274e-197
SFRP1	0	2.20933	0.157	0.003	0
SGCB	0	0.891173	0.426	0.139	0
SGCE	9.11574e-235	0.952432	0.419	0.2	1.38304e-230
SH3BGRL2	0	-0.718915	0.055	0.362	0
SH3BGRL3	0	1.72867	0.863	0.72	0
SH3BP5	0	0.689046	0.398	0.099	0
SH3KBP1	0	0.726736	0.401	0.092	0
SH3YL1	0	-0.915511	0.149	0.535	0
SHMT2	0	0.800942	0.441	0.126	0
SKP1	0	-0.795827	0.812	0.914	0
SLC16A1	0	0.719088	0.329	0.037	0
SLC16A3	0	1.22416	0.485	0.113	0
SLC16A9	2.92246e-225	-0.748901	0.01	0.225	4.43396e-221
SLC17A5	0	-1.10954	0.182	0.531	0
SLC22A31	0	-0.873972	0.021	0.346	0
SLC25A29	0	-1.0198	0.107	0.443	0
SLC25A5	5.33571e-303	1.33275	0.757	0.58	8.09535e-299
SLC26A7	0	-1.58839	0.013	0.356	0
SLC2A1	0	0.83896	0.367	0.075	0
SLC2A3	0	0.812372	0.411	0.154	0
SLC34A2	0	-2.37255	0.058	0.585	0
SLC35E3	0	1.43153	0.332	0.085	0
SLC38A2	8.90854e-274	0.998946	0.602	0.35	1.3516e-269
SLC38A5	4.76028e-176	-0.687469	0.112	0.319	7.22229e-172
SLC39A10	1.73627e-186	-0.743647	0.29	0.484	2.63426e-182
SLC40A1	0	-0.952449	0.077	0.447	0
SLC5A3	0	-1.12236	0.253	0.524	0
SLC7A2	3.74157e-251	-0.776249	0.048	0.293	5.67671e-247
SLC9A3R2	1.302e-161	0.642891	0.413	0.228	1.97539e-157
SLPI	4.24738e-210	-0.920184	0.212	0.496	6.44413e-206
SMC1A	0	0.954794	0.462	0.165	0
SMC2	0	0.660211	0.397	0.142	0
SMC4	1.02076e-274	0.913528	0.452	0.221	1.54869e-270
SMDT1	0	-0.903784	0.509	0.727	0
SMIM1	0	-0.966452	0.134	0.486	0
SMIM10	0	0.750573	0.28	0.008	0
SMIM14	1.60838e-292	-0.69855	0.394	0.618	2.44024e-288
SMIM4	0	-1.1875	0.313	0.62	0
SMIM5	0	-0.849433	0.018	0.318	0
SNAP29	0	1.22058	0.424	0.148	0
SNHG25	9.05765e-242	-1.13823	0.239	0.47	1.37423e-237
SNHG8	0	-1.08732	0.605	0.828	0
SNRPB	0	1.57194	0.778	0.486	0
SNRPB2	2.55193e-195	0.722743	0.702	0.572	3.87179e-191
SNRPC	2.33455e-273	0.695246	0.613	0.347	3.54198e-269
SNRPD1	2.53028e-234	0.818285	0.719	0.571	3.83894e-230
SNRPF	2.48833e-226	0.715969	0.737	0.596	3.7753e-222
SNRPN	0	-1.38432	0.235	0.713	0
SNX1	0	-0.838476	0.213	0.491	0
SNX22	1.79203e-296	-0.781192	0.037	0.32	2.71887e-292
SNX6	4.4481e-204	0.667348	0.66	0.461	6.74866e-200
SOD2	1.40394e-111	0.807831	0.44	0.283	2.13005e-107
SORD	0	-1.02837	0.131	0.463	0
SOX4	2.53638e-109	-0.654134	0.549	0.664	3.84819e-105
SPAG4	0	0.614199	0.266	0.035	0
SPARC	0	1.85202	0.653	0.399	0
SPHK1	0	0.709812	0.369	0.095	0
SPINT1	0	-1.06828	0.072	0.508	0
SPINT2	0	-2.38388	0.356	0.932	0
SPOCK2	3.14233e-244	-0.934651	0.047	0.296	4.76754e-240
SPON2	0	0.654868	0.155	0.007	0
SPRY1	0	-1.07882	0.154	0.465	0
SRGN	0	1.8434	0.528	0.066	0
SRM	0	1.07181	0.586	0.248	0
SRP72	0	1.33238	0.641	0.387	0
SRP9	1.02529e-257	-0.6348	0.649	0.781	1.55556e-253
SRPK1	0	0.751684	0.497	0.179	0
SRPX	0	0.708543	0.364	0.025	0
SRSF5	9.14032e-270	-0.663652	0.614	0.754	1.38677e-265
SSBP2	2.82037e-189	-0.616505	0.114	0.326	4.27907e-185
SSRP1	0	0.745721	0.538	0.218	0
ST3GAL1	3.80238e-152	-0.649171	0.197	0.37	5.76898e-148
ST3GAL5	0	-1.43816	0.067	0.592	0
ST6GAL2	1.59867e-197	-0.641003	0.036	0.242	2.4255e-193
STC1	0	0.834673	0.256	0.03	0
STEAP1	0	0.680143	0.274	0.006	0
STIP1	0	0.663549	0.533	0.233	0
STK17A	0	1.00266	0.56	0.159	0
STMN1	0	2.02028	0.744	0.322	0
STX12	4.13391e-190	-0.653428	0.283	0.472	6.27197e-186
STXBP6	0	-1.00586	0.143	0.476	0
SUPT5H	6.60943e-92	0.638521	0.39	0.239	1.00278e-87
SYNE2	7.09647e-160	-0.672923	0.371	0.537	1.07668e-155
SYPL1	2.25265e-236	-0.676678	0.513	0.668	3.41772e-232
SYTL1	0	-0.793591	0.054	0.375	0
SYTL2	0	0.778445	0.363	0.043	0
TACSTD2	0	-2.23712	0.134	0.637	0
TAF1D	2.6373e-156	0.674451	0.685	0.514	4.00132e-152
TAGLN2	0	1.21908	0.8	0.595	0
TARS	0	1.00709	0.559	0.208	0
TBC1D15	5.18115e-119	0.934788	0.342	0.191	7.86084e-115
TBCB	1.78058e-155	0.686486	0.642	0.454	2.7015e-151
TBX3	0	-0.896887	0.209	0.494	0
TCP1	1.25425e-215	0.648006	0.617	0.393	1.90295e-211
TENM1	2.2008e-284	-0.797761	0.03	0.296	3.33905e-280
TESC	0	-1.56667	0.061	0.629	0
TFPI	0	1.55151	0.453	0.008	0
TFPI2	0	2.93628	0.449	0.007	0
TG	0	-4.19763	0.054	0.829	0
TGFB1	1.90035e-275	0.606622	0.465	0.215	2.88321e-271
TGFBI	0	1.18255	0.405	0.039	0
TGM2	0	1.25606	0.42	0.078	0
THG1L	3.18154e-90	0.852864	0.29	0.158	4.82704e-86
THY1	0	1.13928	0.215	0.045	0
TIMP2	5.45673e-293	0.698982	0.5	0.242	8.27896e-289
TK1	0	0.684087	0.259	0.016	0
TLN1	0	1.10334	0.627	0.293	0
TM7SF2	6.26932e-261	-0.688093	0.169	0.447	9.51181e-257
TMA7	0	-0.683032	0.807	0.916	0
TMBIM4	1.88858e-257	-0.70693	0.543	0.732	2.86535e-253
TMED4	0	-1.05523	0.479	0.716	0
TMEM158	0	2.21264	0.495	0.005	0
TMEM165	1.48561e-125	0.619873	0.602	0.43	2.25397e-121
TMEM238	0	-1.15536	0.057	0.479	0
TMEM243	0	-1.58404	0.327	0.737	0
TMEM30B	5.49339e-275	-0.695587	0.046	0.313	8.33458e-271
TMEM50B	0	-1.10943	0.281	0.612	0
TMEM59	0	-1.39755	0.66	0.899	0
TMEM87A	0	-1.18046	0.334	0.649	0
TMEM98	0	-1.20451	0.207	0.605	0
TMEM9B	3.52992e-205	-0.650305	0.344	0.527	5.3556e-201
TMPO	9.53859e-222	0.612126	0.419	0.207	1.44719e-217
TNFAIP6	0	0.732962	0.162	0.003	0
TNNT1	0	0.751979	0.237	0.003	0
TOP2A	0	1.33231	0.288	0.017	0
TPBG	0	0.699197	0.446	0.132	0
TPD52L1	0	-1.34432	0.153	0.651	0
TPI1	0	1.7069	0.889	0.741	0
TPM2	0	2.87093	0.542	0.056	0
TPM3	3.56137e-307	1.11737	0.757	0.578	5.40332e-303
TPM4	0	2.3483	0.771	0.216	0
TPMT	1.81969e-172	-0.607297	0.235	0.421	2.76084e-168
TPX2	0	1.38784	0.341	0.015	0
TRAC	0	0.684457	0.209	0.022	0
TRBC2	0	1.23795	0.285	0.028	0
TRDC	1.57706e-155	-0.933806	0.013	0.174	2.39272e-151
TRIB1	1.12712e-237	-0.769647	0.182	0.417	1.71007e-233
TRIM44	9.25489e-307	0.681945	0.541	0.273	1.40415e-302
TRIO	0	1.29801	0.355	0.046	0
TSC22D1	0	-2.02199	0.56	0.794	0
TSHR	0	-1.70984	0.052	0.608	0
TSHZ2	0	0.600573	0.12	0.006	0
TSPAN1	4.99322e-193	-0.966543	0.138	0.358	7.57572e-189
TSPAN3	0	-0.969244	0.391	0.646	0
TSPAN8	0	2.45974	0.149	0.001	0
TSPYL1	5.30447e-199	-0.814714	0.257	0.456	8.04794e-195
TSTD1	0	-1.67493	0.357	0.896	0
TUBA1A	0	2.09829	0.72	0.259	0
TUBA1B	0	2.64672	0.875	0.548	0
TUBA1C	0	1.95649	0.748	0.332	0
TUBB	0	1.52923	0.826	0.605	0
TUBB2A	0	0.62401	0.33	0.039	0
TUBB4B	4.68834e-145	0.7511	0.695	0.565	7.11315e-141
TUBB6	0	1.41191	0.603	0.175	0
TXNIP	1.23488e-265	-0.899703	0.451	0.677	1.87355e-261
TXNRD1	0	1.16201	0.477	0.089	0
TYMS	0	0.924179	0.377	0.061	0
UBE2C	0	1.52964	0.322	0.007	0
UBE2L3	0	2.14904	0.692	0.418	0
UBE2L6	0	0.815529	0.484	0.205	0
UBE2S	0	1.43931	0.587	0.213	0
UBE2T	0	0.605027	0.312	0.062	0
UCHL1	0	0.862128	0.203	0.024	0
UCP2	0	-0.979145	0.196	0.54	0
UGCG	0	1.33545	0.452	0.144	0
UNC50	1.19791e-226	-0.726985	0.29	0.49	1.81747e-222
UPF3B	0	0.624071	0.416	0.129	0
UQCR11	1.06718e-277	-0.714702	0.731	0.853	1.61912e-273
USP1	1.41117e-289	0.641798	0.486	0.231	2.14103e-285
USP46	0	0.955814	0.332	0.098	0
VAMP2	0	-0.832743	0.411	0.643	0
VAMP8	0	-1.04361	0.417	0.798	0
VCAN	0	1.8146	0.493	0.009	0
VGF	0	0.669673	0.185	0.013	0
VKORC1	3.668e-152	0.767818	0.61	0.462	5.56509e-148
VSIG2	0	-0.805743	0.062	0.373	0
VSTM4	2.08363e-222	-0.612381	0.043	0.27	3.16128e-218
WDR54	0	0.713292	0.466	0.127	0
WDR86	2.17215e-260	-0.600774	0.039	0.295	3.29558e-256
WFDC2	0	-1.78246	0.172	0.702	0
XRN2	7.84522e-242	0.66812	0.65	0.439	1.19028e-237
YBX3	1.6975e-249	0.71703	0.756	0.581	2.57545e-245
YDJC	3.69504e-178	0.834159	0.355	0.177	5.60612e-174
YPEL3	3.05133e-220	-0.657057	0.265	0.483	4.62948e-216
ZBED2	1.68093e-220	-0.624868	0.024	0.245	2.55031e-216
ZCRB1	3.15414e-185	0.620457	0.648	0.449	4.78545e-181
ZDHHC2	5.55001e-296	-0.850461	0.134	0.409	8.42047e-292
ZEB1	0	0.753708	0.358	0.023	0
ZEB2	0	1.10255	0.308	0.019	0
ZFP36	0	-1.46132	0.302	0.58	0
ZFP36L1	0	-1.68573	0.613	0.887	0
ZNF431	3.51793e-221	-0.763659	0.131	0.366	5.3374e-217
ZNF486	2.1129e-297	-0.92048	0.081	0.367	3.20569e-293
ZNF667-AS1	1.93619e-222	-0.622124	0.126	0.363	2.93759e-218
ZYX	1.274e-307	0.613708	0.485	0.216	1.93291e-303

## Sheet: Table S4
Supplemental Table 4 Differential genes between ATC-derived CD4_Th and PTC-derived CD4_Th
	p_val	avg_log2FC	pct.1	pct.2	p_val_adj
ABHD17A	7.75989e-46	0.695017	0.498	0.188	1.17733e-41
AC016831.7	8.53525e-28	0.615828	0.333	0.12	1.29497e-23
AC017002.1	7.41726e-13	-0.743328	0.01	0.07	1.12535e-08
AC058791.1	4.05432e-53	0.922572	0.391	0.088	6.15122e-49
ACTB	2.14193e-67	-0.931263	0.98	0.986	3.24974e-63
AGFG1	7.20026e-41	0.796926	0.476	0.182	1.09242e-36
AHI1	7.79312e-52	0.735889	0.47	0.153	1.18237e-47
AHSA1	1.364e-24	0.669836	0.411	0.19	2.06946e-20
AKAP13	1.14194e-59	0.849318	0.749	0.374	1.73255e-55
ALDOA	4.15197e-88	-1.67847	0.207	0.578	6.29936e-84
ANAPC16	2.21157e-49	-0.620731	0.727	0.713	3.35539e-45
ANKRD11	8.9487e-43	0.600095	0.534	0.231	1.3577e-38
ARID1B	6.36456e-36	0.792261	0.374	0.12	9.65631e-32
ARID4B	4.15542e-51	0.717386	0.718	0.37	6.3046e-47
ARL5A	6.7419e-18	-0.614725	0.124	0.191	1.02288e-13
ASXL1	1.251e-47	0.781476	0.412	0.116	1.89802e-43
ATG2A	1.24702e-33	0.61195	0.252	0.052	1.89198e-29
ATP1B3	3.44844e-25	1.07808	0.505	0.265	5.23198e-21
ATP2A2	8.42825e-37	0.714967	0.307	0.076	1.27873e-32
BOD1L1	1.00917e-54	0.807914	0.504	0.166	1.53111e-50
BRD1	5.08542e-37	0.725727	0.32	0.082	7.7156e-33
BTG3	3.97705e-46	0.896298	0.545	0.22	6.03398e-42
C1orf56	8.91182e-32	-1.13676	0.095	0.239	1.3521e-27
C6orf48	1.43722e-24	-0.605428	0.34	0.36	2.18055e-20
CACYBP	3.78758e-29	0.710898	0.57	0.307	5.74651e-25
CALM2	2.52109e-48	-0.740946	0.773	0.815	3.825e-44
CAPN7	1.75161e-32	0.622779	0.295	0.082	2.65754e-28
CCDC6	3.72045e-38	0.799906	0.435	0.158	5.64467e-34
CCL20	3.21635e-15	-0.81843	0.04	0.106	4.87985e-11
CCL4L2	4.05326e-14	-0.70254	0.12	0.235	6.14961e-10
CCND3	2.82008e-54	-0.893326	0.405	0.491	4.27863e-50
CCNH	1.4913e-38	0.807427	0.505	0.212	2.2626e-34
CCNL1	4.33606e-44	0.65807	0.712	0.389	6.57867e-40
CCR7	4.41386e-12	-0.640552	0.203	0.265	6.69671e-08
CCSER2	6.80501e-39	0.721832	0.507	0.215	1.03246e-34
CD200	1.02224e-21	-0.661606	0.217	0.241	1.55094e-17
CD27	7.75682e-30	-0.619052	0.546	0.563	1.17687e-25
CD52	5.08004e-53	-0.861425	0.837	0.846	7.70744e-49
CD69	7.58612e-35	-0.900267	0.605	0.66	1.15097e-30
CD74	3.4672e-95	-1.52243	0.717	0.764	5.26044e-91
CD79A	4.30743e-14	-0.646705	0.042	0.128	6.53523e-10
CD81	8.40018e-62	0.737146	0.58	0.211	1.27448e-57
CDC14A	2.98387e-33	0.70292	0.305	0.082	4.52713e-29
CDK6	2.56809e-38	0.699683	0.337	0.092	3.8963e-34
CDV3	6.767e-43	0.752377	0.69	0.369	1.02669e-38
CEBPB	3.69039e-40	0.774983	0.486	0.195	5.59905e-36
CH25H	4.09793e-26	1.01397	0.315	0.113	6.21738e-22
CHD2	6.18559e-34	0.680657	0.435	0.173	9.38478e-30
CHORDC1	1.61396e-36	0.812421	0.469	0.19	2.44871e-32
CIRBP	5.61729e-44	-0.612936	0.775	0.759	8.52255e-40
CNOT6L	1.70885e-56	0.926656	0.705	0.338	2.59267e-52
COMMD6	4.41892e-67	-0.800124	0.794	0.834	6.70438e-63
COX7C	1.69006e-55	-0.660882	0.915	0.904	2.56415e-51
CPD	1.29639e-31	0.637492	0.24	0.049	1.96688e-27
CRTAM	5.07125e-22	1.14962	0.13	0.015	7.6941e-18
CTSL	1.45344e-09	-0.60776	0.049	0.101	2.20516e-05
CUTA	2.36525e-53	-0.623411	0.594	0.566	3.58856e-49
CXCL13	2.12188e-38	0.617776	0.669	0.367	3.21931e-34
CXCR4	2.3106e-27	-0.813524	0.865	0.845	3.50564e-23
DDX24	2.4336e-51	0.64518	0.856	0.54	3.69226e-47
DDX39B	3.5306e-31	0.602267	0.337	0.113	5.35662e-27
DDX3X	7.97005e-48	0.749098	0.723	0.387	1.20922e-43
DNAJA1	1.84264e-70	1.1782	0.805	0.417	2.79566e-66
DNAJB1	4.71805e-34	0.692074	0.673	0.387	7.15822e-30
DTHD1	9.35207e-39	0.857029	0.295	0.066	1.4189e-34
DUSP4	8.12117e-25	0.61317	0.638	0.394	1.23214e-20
EEF1A1	6.47013e-81	-0.776191	0.998	1	9.81649e-77
EEF2	1.50772e-77	-0.878594	0.743	0.751	2.28751e-73
EIF3E	3.11764e-61	-0.749039	0.676	0.67	4.73008e-57
EIF3L	2.43239e-48	-0.833227	0.399	0.456	3.69042e-44
ELL2	2.02462e-35	0.675224	0.279	0.066	3.07176e-31
EPC1	3.92142e-45	0.638313	0.65	0.325	5.94958e-41
EPSTI1	6.35075e-32	0.622921	0.51	0.247	9.63536e-28
ERGIC3	5.02509e-31	-0.72661	0.219	0.271	7.62406e-27
ERN1	6.96282e-30	0.767033	0.302	0.09	1.0564e-25
ETS1	2.75301e-38	0.657546	0.849	0.587	4.17687e-34
FAM107B	3.99586e-42	0.636921	0.753	0.442	6.06252e-38
FAM129A	9.53094e-33	0.713835	0.391	0.145	1.44603e-28
FBLN7	7.11259e-24	-0.809567	0.168	0.274	1.07912e-19
FKBP4	3.14035e-15	0.640344	0.196	0.068	4.76454e-11
FKBP5	9.32925e-44	0.934804	0.795	0.508	1.41543e-39
FUS	8.39431e-57	0.747397	0.789	0.431	1.27358e-52
FXYD5	1.19582e-63	-0.937744	0.741	0.772	1.81429e-59
FYN	4.06397e-56	0.619761	0.749	0.393	6.16586e-52
G0S2	1.84429e-08	0.740791	0.102	0.033	0.000279815
GIMAP4	2.8519e-35	0.690517	0.612	0.322	4.3269e-31
GK	7.20878e-23	0.767534	0.253	0.08	1.09372e-18
GLS	4.09648e-38	0.627634	0.464	0.187	6.21517e-34
GNAS	3.88882e-55	0.791574	0.852	0.527	5.90012e-51
GOLGA4	9.22272e-36	0.833677	0.48	0.201	1.39927e-31
GOLGB1	2.43031e-37	0.836932	0.497	0.21	3.68726e-33
GPR171	8.97944e-36	0.7374	0.409	0.149	1.36236e-31
GPR183	6.03511e-28	-1.05789	0.265	0.387	9.15648e-24
GPRIN3	1.29749e-48	0.884561	0.545	0.212	1.96855e-44
GSPT1	6.0958e-39	0.882537	0.54	0.24	9.24855e-35
GZMB	8.13521e-10	-0.67625	0.101	0.129	1.23427e-05
GZMK	7.19451e-13	0.901897	0.245	0.114	1.09155e-08
H1FX	2.96519e-37	0.741549	0.625	0.326	4.49878e-33
HACD1	7.83144e-17	-0.655441	0.061	0.149	1.18819e-12
HERC5	3.60395e-36	0.739867	0.248	0.046	5.46791e-32
HIPK1	5.3681e-33	0.613604	0.35	0.118	8.14448e-29
HLA-DMA	5.77405e-29	-0.664959	0.22	0.272	8.76039e-25
HLA-DRB5	4.70035e-41	-1.33109	0.149	0.341	7.13137e-37
HMGB2	1.94938e-17	0.601672	0.696	0.502	2.9576e-13
HMGN3	1.2377e-32	-0.650211	0.335	0.367	1.87783e-28
HNRNPA1	9.13027e-76	-0.827215	0.903	0.901	1.38524e-71
HNRNPU	4.30847e-51	0.815486	0.776	0.437	6.53681e-47
HSP90AA1	5.77674e-86	1.54705	0.964	0.724	8.76448e-82
HSP90AB1	1.82159e-59	1.40177	0.907	0.656	2.76372e-55
HSPA1A	3.81528e-63	1.76214	0.66	0.295	5.78854e-59
HSPA1B	1.78688e-25	0.832691	0.479	0.241	2.71105e-21
HSPA6	1.95566e-15	1.01103	0.187	0.063	2.96712e-11
HSPD1	3.18184e-50	1.61286	0.676	0.349	4.82748e-46
HSPE1	8.01642e-29	0.866698	0.785	0.542	1.21625e-24
HSPH1	1.95679e-43	1.42669	0.553	0.24	2.96884e-39
ICA1	1.53131e-30	-0.942369	0.389	0.483	2.3233e-26
IFI27	8.05867e-11	0.883938	0.124	0.038	1.22266e-06
IFI44L	7.05204e-32	1.03103	0.323	0.099	1.06994e-27
IFI6	1.7073e-22	1.04025	0.46	0.247	2.59032e-18
IFITM1	1.98536e-50	1.05471	0.602	0.257	3.01219e-46
IGHA1	1.09322e-25	-0.775082	0.071	0.152	1.65864e-21
IGHG4	1.97293e-70	-2.68019	0.041	0.238	2.99334e-66
IGKC	1.14911e-42	-0.934289	0.431	0.353	1.74343e-38
IKZF1	1.55912e-48	0.629745	0.653	0.32	2.3655e-44
IL2RG	1.49548e-43	-0.64701	0.659	0.666	2.26894e-39
IL6ST	6.07574e-38	0.652166	0.694	0.394	9.21811e-34
IL7R	5.71915e-17	0.742981	0.706	0.535	8.6771e-13
IQGAP1	2.13669e-44	0.732027	0.769	0.453	3.24178e-40
IQGAP2	3.42666e-52	0.952536	0.534	0.192	5.19893e-48
ISG15	9.39311e-31	1.18824	0.629	0.365	1.42512e-26
ITM2A	4.0674e-23	-0.627075	0.829	0.798	6.17105e-19
JAML	1.35792e-20	-0.61374	0.128	0.157	2.06023e-16
JMY	4.23024e-36	0.976702	0.307	0.077	6.41812e-32
JOSD1	4.97477e-39	0.759946	0.352	0.097	7.54772e-35
JUN	3.1654e-22	0.617192	0.762	0.545	4.80255e-18
JUND	1.02188e-76	0.979697	0.868	0.491	1.5504e-72
KIAA0319L	2.65379e-31	0.787537	0.336	0.109	4.02633e-27
KLRB1	1.29101e-25	-0.784356	0.485	0.429	1.95872e-21
KRT86	1.71811e-08	-0.639955	0.023	0.064	0.000260671
LAIR2	4.16333e-39	-1.34066	0.167	0.377	6.31661e-35
LEF1	2.34508e-16	-0.671273	0.145	0.219	3.55795e-12
LGALS1	4.33779e-24	-0.611098	0.424	0.36	6.58129e-20
LIMD2	2.29455e-41	-0.603489	0.55	0.545	3.48129e-37
LINC01480	1.16354e-21	-0.864418	0.204	0.276	1.76533e-17
LPIN2	3.50846e-59	0.888137	0.523	0.166	5.32303e-55
LTB	2.07573e-20	-0.613382	0.584	0.613	3.1493e-16
MAF	1.76893e-36	0.785496	0.691	0.397	2.68382e-32
MAL	1.73202e-15	-0.757469	0.146	0.234	2.62782e-11
MBD2	1.01013e-48	0.906949	0.481	0.161	1.53257e-44
METRNL	4.42211e-27	0.788406	0.217	0.049	6.70922e-23
MIAT	3.04736e-27	0.620354	0.237	0.058	4.62345e-23
MINOS1	1.26489e-39	-0.711886	0.415	0.485	1.91909e-35
MIS18BP1	6.77478e-39	0.7598	0.488	0.197	1.02787e-34
MS4A6A	1.22059e-08	-0.613414	0.132	0.168	0.000185188
MT1G	3.84608e-20	-1.13059	0.024	0.129	5.83528e-16
MT1X	3.31902e-38	-1.69892	0.365	0.509	5.03561e-34
MT2A	8.13379e-23	-0.612001	0.788	0.709	1.23406e-18
MT-ATP6	1.68628e-113	0.96952	0.999	0.927	2.55842e-109
MT-ATP8	5.23028e-24	0.641047	0.352	0.145	7.93539e-20
MT-CO3	1.05772e-55	0.629831	0.997	0.938	1.60478e-51
MT-ND4L	6.49877e-25	-0.61264	0.599	0.569	9.85993e-21
MT-ND6	1.15134e-35	0.703484	0.383	0.128	1.74681e-31
MTRNR2L12	1.2607e-78	1.6652	0.734	0.355	1.91274e-74
MX1	6.2768e-31	0.912484	0.351	0.12	9.52317e-27
MYH9	5.8396e-59	0.838872	0.667	0.292	8.85984e-55
NAP1L4	6.59777e-54	1.00516	0.763	0.425	1.00101e-49
NBEAL1	4.88346e-70	-1.60918	0.126	0.338	7.40919e-66
NCF1	3.28483e-18	-0.657904	0.13	0.207	4.98375e-14
NDUFB1	1.4612e-42	-0.647692	0.528	0.535	2.21693e-38
NEAT1	1.61156e-50	0.97564	0.89	0.646	2.44506e-46
NFIL3	1.27462e-42	0.695764	0.255	0.038	1.93385e-38
NFKBIZ	1.76397e-34	0.63024	0.37	0.129	2.6763e-30
NOP58	2.72228e-39	0.60803	0.52	0.23	4.13024e-35
NPC2	6.78025e-22	-0.693727	0.175	0.248	1.0287e-17
OGFRL1	1.67859e-24	0.65694	0.203	0.046	2.54676e-20
OGT	2.94507e-38	0.619993	0.448	0.176	4.46826e-34
PABPC1	2.85029e-49	-0.643959	0.831	0.813	4.32446e-45
PAG1	5.84696e-48	0.831264	0.476	0.162	8.871e-44
PARP14	2.71507e-41	0.744942	0.378	0.111	4.11931e-37
PDE3B	5.80811e-67	1.08647	0.504	0.131	8.81207e-63
PDE4D	9.43577e-50	0.827908	0.393	0.1	1.43159e-45
PET100	6.01234e-46	-0.639649	0.445	0.448	9.12193e-42
PFDN5	2.81406e-44	-0.608613	0.935	0.928	4.26949e-40
PFN1	1.22092e-68	-1.02352	0.911	0.927	1.85238e-64
PIM2	2.03431e-29	-0.630642	0.279	0.278	3.08646e-25
PLIN2	6.27124e-35	0.974204	0.459	0.187	9.51473e-31
PLP2	8.93152e-36	-0.67692	0.315	0.332	1.35509e-31
PMCH	4.53542e-14	-2.01159	0.048	0.105	6.88114e-10
PNN	2.0381e-43	0.63996	0.61	0.293	3.0922e-39
POLR2J3	5.89974e-22	-0.875131	0.095	0.252	8.95108e-18
POLR2L	1.05276e-42	-0.620302	0.567	0.559	1.59725e-38
PPP1CB	6.60982e-36	-0.66671	0.446	0.398	1.00284e-31
PRDM1	3.97256e-23	0.606512	0.515	0.284	6.02716e-19
PRPF4B	2.56169e-49	0.614409	0.552	0.23	3.88659e-45
PRRC2C	9.30707e-50	0.634767	0.813	0.485	1.41207e-45
PTP4A2	1.73321e-58	0.770382	0.695	0.322	2.62963e-54
PTPN1	7.56811e-50	0.841492	0.495	0.169	1.14823e-45
PTPN13	1.4969e-39	0.778286	0.243	0.035	2.2711e-35
RAB11FIP1	1.66215e-51	0.874358	0.543	0.204	2.52182e-47
RGCC	1.33348e-25	-0.83633	0.496	0.475	2.02316e-21
RGS1	1.0305e-22	-0.606161	0.832	0.781	1.56347e-18
RHBDD2	1.30648e-30	-0.63678	0.237	0.263	1.98219e-26
RHOC	3.94442e-35	-0.647125	0.276	0.305	5.98447e-31
RNF19A	2.51159e-63	0.948325	0.845	0.497	3.81058e-59
RNF213	7.63816e-43	0.901618	0.718	0.405	1.15886e-38
RSL24D1	3.14382e-43	-0.646681	0.475	0.455	4.76981e-39
RSRC2	4.73124e-38	0.609668	0.678	0.378	7.17824e-34
S100A6	1.83599e-38	-0.61209	0.785	0.747	2.78556e-34
SAMD9L	4.76895e-27	0.662735	0.33	0.12	7.23545e-23
SAP30	2.04039e-38	0.864617	0.332	0.086	3.09569e-34
SAT1	1.09487e-22	0.854543	0.771	0.56	1.66113e-18
SDCBP	2.45221e-49	-0.685632	0.426	0.368	3.72049e-45
SELL	2.98803e-22	-0.797088	0.295	0.373	4.53343e-18
SFPQ	6.95562e-43	0.604099	0.695	0.379	1.05531e-38
SIPA1L1	9.89637e-26	0.60433	0.271	0.082	1.50148e-21
SLC25A6	2.43449e-55	-0.706016	0.71	0.7	3.69361e-51
SLC38A2	1.02665e-42	0.751199	0.507	0.201	1.55763e-38
SLC4A7	9.44863e-33	0.662958	0.459	0.201	1.43355e-28
SLFN5	1.18305e-33	0.616763	0.524	0.253	1.79493e-29
SMAP2	2.96154e-77	1.12382	0.804	0.393	4.49325e-73
SMARCA2	2.25819e-53	0.956052	0.558	0.209	3.42613e-49
SMCHD1	4.85431e-51	0.663813	0.601	0.264	7.36496e-47
SMG1	1.84981e-38	0.608067	0.474	0.197	2.80653e-34
SNHG25	3.81686e-47	-1.32469	0.151	0.331	5.79095e-43
SNRPD2	2.03885e-64	-0.840204	0.645	0.684	3.09335e-60
SP110	7.96964e-32	0.722687	0.372	0.131	1.20915e-27
SRP9	1.07491e-56	-0.723801	0.429	0.449	1.63086e-52
SRRM2	1.01318e-59	0.667538	0.767	0.398	1.5372e-55
SRSF7	1.10983e-42	0.68355	0.846	0.559	1.68383e-38
STAT3	2.78444e-78	1.00269	0.777	0.35	4.22455e-74
SYTL3	6.91505e-32	0.648723	0.406	0.163	1.04915e-27
TIPARP	3.44262e-42	0.853203	0.365	0.099	5.22314e-38
TMA7	5.9572e-55	-0.604427	0.903	0.893	9.03826e-51
TMSB4X	8.20804e-56	-0.624213	0.995	1	1.24532e-51
TNFAIP3	1.81807e-26	0.736464	0.721	0.485	2.75838e-22
TNFRSF4	3.47726e-35	-0.803001	0.532	0.442	5.2757e-31
TOP1	1.20357e-34	0.692845	0.476	0.205	1.82605e-30
TP53INP1	3.89666e-60	1.12712	0.439	0.102	5.91201e-56
TRAC	5.23142e-67	-0.959658	0.831	0.872	7.93712e-63
TRPS1	1.85781e-47	0.71389	0.388	0.106	2.81867e-43
TSHZ2	1.83697e-39	0.675783	0.554	0.258	2.78705e-35
TSPYL2	9.33991e-43	0.931097	0.584	0.265	1.41705e-38
TUBB	7.90211e-23	-0.62873	0.265	0.326	1.19891e-18
UBE2S	1.97945e-41	0.667266	0.411	0.134	3.00322e-37
UHRF2	6.4243e-39	0.614586	0.34	0.099	9.74695e-35
UQCR11	1.15626e-55	-0.646475	0.723	0.713	1.75428e-51
UQCRB	1.18957e-46	-0.670183	0.863	0.847	1.80481e-42
UTRN	3.51236e-36	0.664397	0.433	0.166	5.32895e-32
VAMP2	1.48365e-49	-0.748518	0.501	0.535	2.25099e-45
WNK1	1.26212e-37	0.658773	0.609	0.31	1.91489e-33
XAF1	2.05649e-20	0.654714	0.322	0.137	3.12011e-16
XIST	2.06502e-19	0.793807	0.478	0.273	3.13305e-15
YME1L1	1.24205e-47	0.724013	0.447	0.145	1.88444e-43
ZEB2	5.03952e-45	0.72045	0.361	0.096	7.64596e-41
ZNF831	7.04817e-43	0.834767	0.37	0.099	1.06935e-38
ZNRF1	1.60586e-46	0.825633	0.437	0.137	2.43641e-42

## Sheet: Table S5
Supplemental Table 5 Differential genes between ATC-derived CD8_Tex and PTC-derived CD8_Tex
	p_val	avg_log2FC	pct.1	pct.2	p_val_adj
ABRACL	1.28912e-17	-0.601082	0.381	0.458	1.95585e-13
AC016831.7	2.19933e-47	0.724554	0.338	0.103	3.33682e-43
AC058791.1	2.97261e-37	0.640333	0.294	0.097	4.51004e-33
ACTB	5.68043e-106	-0.876918	0.944	0.98	8.61835e-102
AHI1	5.00924e-50	0.731883	0.394	0.131	7.60002e-46
AHSA1	7.27128e-55	0.973617	0.513	0.245	1.1032e-50
AKAP13	8.68796e-54	0.661823	0.732	0.443	1.31814e-49
ALDOA	3.13393e-94	-1.21647	0.158	0.437	4.75479e-90
ALOX5AP	8.09128e-30	-0.751279	0.394	0.532	1.22761e-25
ANXA1	6.40883e-40	-0.856232	0.492	0.625	9.72348e-36
ARID4B	4.15997e-66	0.77616	0.719	0.397	6.3115e-62
ASXL1	1.0662e-44	0.631867	0.385	0.14	1.61764e-40
ATP1B3	1.57118e-67	1.75291	0.583	0.3	2.38379e-63
ATP2A2	3.0839e-47	0.820736	0.308	0.085	4.67889e-43
ATXN1	2.44479e-49	0.665745	0.511	0.227	3.70924e-45
BRD1	1.47926e-66	0.937367	0.376	0.09	2.24433e-62
C16orf54	6.89797e-06	-0.720469	0.164	0.203	0.104656
C1orf56	5.83366e-16	-0.906118	0.124	0.206	8.85083e-12
CACYBP	9.37884e-33	0.716907	0.597	0.382	1.42296e-28
CAPG	3.68676e-32	-0.866815	0.142	0.278	5.59355e-28
CBFB	7.51747e-11	-0.662227	0.149	0.215	1.14055e-06
CBLB	5.52219e-54	0.673478	0.58	0.268	8.37827e-50
CCDC6	4.37502e-75	1.04077	0.381	0.078	6.63778e-71
CCL20	1.7642e-31	-0.803407	0.022	0.098	2.67664e-27
CCL4L2	4.28273e-09	-0.609563	0.503	0.543	6.49776e-05
CCND3	5.2367e-10	-0.639116	0.334	0.375	7.94513e-06
CCSER2	6.97708e-57	0.795809	0.579	0.277	1.05856e-52
CCT3	5.63587e-44	0.709913	0.541	0.279	8.55075e-40
CCT5	1.17025e-40	0.634124	0.414	0.175	1.77551e-36
CD38	8.57844e-47	0.868326	0.259	0.054	1.30152e-42
CD3E	8.53553e-50	-0.646959	0.793	0.833	1.29501e-45
CD52	9.35251e-97	-1.11926	0.766	0.87	1.41896e-92
CD69	1.55875e-59	-0.981644	0.653	0.78	2.36494e-55
CD9	4.07557e-46	-0.809169	0.036	0.151	6.18346e-42
CH25H	1.71031e-38	0.898933	0.198	0.031	2.59488e-34
CHORDC1	2.27714e-58	1.0678	0.564	0.278	3.45487e-54
CKLF	1.39454e-23	-0.640875	0.455	0.551	2.11579e-19
CLIC3	3.21885e-14	-0.759297	0.202	0.288	4.88364e-10
CLU	1.01986e-64	-0.694232	0.018	0.135	1.54733e-60
CMPK1	2.00769e-09	-0.689988	0.273	0.318	3.04607e-05
CNOT6L	8.21755e-79	1.05709	0.662	0.329	1.24677e-74
COMMD6	4.42902e-39	-0.674913	0.699	0.758	6.71972e-35
CRTAM	1.09408e-68	1.34469	0.576	0.277	1.65994e-64
CSF1	3.37836e-05	-0.684936	0.184	0.222	0.512565
CTNNAL1	1.22986e-46	0.87034	0.226	0.032	1.86594e-42
CXCL13	5.83481e-92	1.01301	0.68	0.288	8.85257e-88
CXCR4	1.09164e-27	-0.841147	0.828	0.846	1.65623e-23
DAD1	7.42543e-20	-0.625461	0.414	0.494	1.12659e-15
DDX3X	3.23163e-44	0.613785	0.733	0.461	4.90304e-40
DGKH	2.64397e-63	0.942268	0.399	0.111	4.01143e-59
DNAJA1	3.21522e-54	0.758287	0.819	0.557	4.87813e-50
DTHD1	1.62829e-71	0.942346	0.41	0.096	2.47044e-67
DUSP4	6.16183e-55	0.743198	0.723	0.453	9.34872e-51
EGR1	7.78787e-12	-0.7271	0.093	0.16	1.18158e-07
EIF3L	1.07777e-06	-0.621169	0.268	0.302	0.0163519
EIF5	2.42476e-42	0.600036	0.661	0.391	3.67884e-38
ELL2	8.76249e-52	0.821268	0.289	0.059	1.32945e-47
ENTPD1	1.21831e-33	0.614224	0.317	0.123	1.84842e-29
ETS1	8.78656e-58	0.710195	0.798	0.567	1.3331e-53
EZR	1.28828e-49	0.790765	0.776	0.536	1.95458e-45
FABP5	1.98247e-75	1.01002	0.599	0.254	3.00781e-71
FAM107B	5.31423e-43	0.775548	0.59	0.334	8.06274e-39
FAM129A	2.09325e-45	0.864602	0.407	0.167	3.17588e-41
FAS	1.91413e-35	0.605198	0.364	0.148	2.90412e-31
FKBP4	1.70026e-30	0.902756	0.341	0.165	2.57964e-26
FKBP5	3.62925e-45	0.722602	0.607	0.342	5.50629e-41
FOS	4.07007e-06	-0.68967	0.616	0.595	0.0617511
FOSB	0.0486561	-0.73053	0.504	0.422	1
FTH1	8.52591e-52	-0.785539	0.95	0.947	1.29355e-47
FXR1	1.22156e-47	0.689597	0.484	0.212	1.85336e-43
FXYD5	6.75218e-43	-0.922027	0.525	0.617	1.02444e-38
FYN	6.22968e-61	0.725435	0.665	0.354	9.45167e-57
GGA2	4.76349e-48	0.683976	0.402	0.146	7.22716e-44
GIMAP4	1.43396e-34	0.65596	0.511	0.282	2.1756e-30
GNAS	4.62001e-56	0.676442	0.833	0.58	7.00949e-52
GOLGA4	2.48539e-37	0.678173	0.491	0.252	3.77084e-33
GOLGB1	3.85663e-70	1.05278	0.56	0.246	5.85128e-66
GPR183	2.4858e-66	-1.532	0.085	0.267	3.77146e-62
GSPT1	1.05944e-66	1.04265	0.527	0.217	1.60738e-62
GZMK	2.09823e-103	1.02017	0.761	0.336	3.18343e-99
H1FX	1.72006e-63	0.873165	0.666	0.35	2.60967e-59
HAVCR2	3.91636e-46	0.655918	0.568	0.28	5.9419e-42
HLA-DQA1	2.91704e-42	0.601694	0.614	0.336	4.42573e-38
HLA-DRB1	5.13431e-65	0.637336	0.905	0.675	7.78978e-61
HLA-DRB5	7.13712e-46	-1.07891	0.291	0.466	1.08284e-41
HMGN3	2.49062e-09	-0.607959	0.339	0.378	3.77876e-05
HNRNPU	2.61705e-71	0.861696	0.781	0.49	3.97058e-67
HOPX	1.1043e-09	-0.679267	0.355	0.403	1.67544e-05
HSP90AA1	4.34829e-108	1.41558	0.972	0.769	6.59722e-104
HSP90AB1	1.48738e-80	1.4617	0.925	0.73	2.25665e-76
HSPA1A	1.7917e-55	0.70577	0.723	0.435	2.71837e-51
HSPA4	3.04266e-54	0.951453	0.399	0.138	4.61633e-50
HSPA6	1.79964e-42	1.30727	0.36	0.135	2.73041e-38
HSPD1	6.34266e-86	1.96091	0.729	0.436	9.62308e-82
HSPE1	4.64839e-50	0.955072	0.804	0.597	7.05254e-46
HSPH1	1.45775e-61	1.55526	0.669	0.404	2.2117e-57
IFI27	3.21037e-07	0.617224	0.127	0.071	0.00487078
IFITM1	9.144e-69	1.12107	0.498	0.184	1.38733e-64
IGHG4	4.27202e-34	-1.501	0.024	0.106	6.4815e-30
IL6ST	3.86188e-52	0.657947	0.397	0.126	5.85924e-48
IL7R	4.54112e-14	0.686132	0.292	0.174	6.88978e-10
IQGAP1	4.88648e-45	0.632565	0.75	0.511	7.41377e-41
ITM2B	5.89505e-63	-0.700393	0.769	0.816	8.94398e-59
JAML	6.26554e-26	-0.938485	0.279	0.394	9.50607e-22
JMY	6.5424e-36	0.687826	0.263	0.08	9.92613e-32
JOSD1	7.35291e-48	0.701552	0.394	0.142	1.11558e-43
JUNB	2.21191e-11	-0.606528	0.728	0.691	3.35592e-07
KANSL1	3.20136e-46	0.621734	0.437	0.18	4.8571e-42
KLRB1	3.08661e-86	-2.21248	0.101	0.325	4.68301e-82
KLRC1	6.36479e-24	-1.09764	0.084	0.184	9.65666e-20
KLRG1	1.85894e-26	0.615681	0.191	0.054	2.82038e-22
KRT81	4.14906e-16	-0.636433	0.026	0.078	6.29496e-12
KRT86	5.01656e-28	-1.1688	0.148	0.272	7.61112e-24
LAG3	1.70789e-32	0.611877	0.604	0.37	2.59121e-28
LAIR2	4.66171e-17	-0.891217	0.091	0.174	7.07275e-13
LRMP	9.40366e-54	0.790314	0.305	0.067	1.42672e-49
LTB	6.66551e-27	-0.880058	0.233	0.375	1.01129e-22
MBD2	1.08021e-43	0.632653	0.431	0.183	1.63889e-39
METRNL	3.51951e-108	1.64592	0.552	0.167	5.33981e-104
MINOS1	4.6665e-28	-0.805631	0.283	0.41	7.08001e-24
MT1F	7.45317e-09	-0.937891	0.212	0.268	0.00011308
MT1G	6.22129e-29	-1.8092	0.014	0.076	9.43893e-25
MT1M	8.45853e-11	-0.682132	0.003	0.022	1.28333e-06
MT1X	5.33104e-48	-2.69085	0.303	0.474	8.08826e-44
MT2A	5.82269e-10	-1.53473	0.701	0.721	8.83418e-06
MT-ATP6	1.39885e-120	0.794792	0.994	0.949	2.12234e-116
MT-ND4L	8.99053e-10	-0.646622	0.608	0.605	1.36404e-05
MT-ND6	3.28909e-37	0.606489	0.357	0.141	4.99021e-33
MTRNR2L12	3.67736e-96	1.54618	0.724	0.42	5.57929e-92
MXD4	1.39152e-40	0.610104	0.474	0.223	2.11122e-36
NAP1L4	1.50377e-72	0.885374	0.692	0.363	2.28152e-68
NASP	1.83153e-43	0.638784	0.522	0.252	2.7788e-39
NBEAL1	5.5242e-26	-0.942325	0.103	0.211	8.38131e-22
NEAT1	2.90952e-86	0.966993	0.874	0.621	4.41432e-82
NEBL	2.73501e-34	0.706003	0.166	0.02	4.14955e-30
NFIL3	3.24224e-52	0.757277	0.31	0.072	4.91912e-48
NFKB1	2.34729e-42	0.833999	0.375	0.146	3.56131e-38
NOP58	1.98026e-41	0.610373	0.526	0.264	3.00445e-37
NR4A1	1.13833e-05	-0.65087	0.175	0.216	0.172707
NUDC	1.06026e-44	0.782116	0.537	0.277	1.60862e-40
OGT	6.94168e-53	0.703366	0.428	0.153	1.05319e-48
PDE3B	5.3133e-89	1.14945	0.435	0.087	8.06133e-85
PDE4D	2.11413e-68	0.889384	0.393	0.094	3.20755e-64
PFN1	1.17562e-90	-0.89485	0.86	0.931	1.78365e-86
PMAIP1	8.3566e-62	1.17288	0.552	0.264	1.26786e-57
PNN	6.78848e-55	0.677863	0.639	0.33	1.02995e-50
POLR2J3	3.7005e-24	-0.60804	0.055	0.144	5.61439e-20
POLR2L	2.77601e-38	-0.852752	0.501	0.598	4.21177e-34
PPP1CB	2.78231e-08	-0.780479	0.385	0.398	0.000422133
PRPF4B	1.67196e-47	0.653293	0.575	0.294	2.5367e-43
PRRC2C	9.87381e-66	0.687056	0.819	0.51	1.49805e-61
PTP4A1	0.00162357	-0.651836	0.246	0.259	1
RAB11FIP1	1.88965e-34	0.612772	0.45	0.229	2.86697e-30
RALGAPA1	3.76428e-46	0.756233	0.354	0.117	5.71117e-42
RANGAP1	1.6674e-40	0.683808	0.247	0.057	2.52978e-36
RGCC	3.01039e-09	-0.821956	0.548	0.581	4.56736e-05
RGS1	7.49918e-18	-0.764403	0.836	0.824	1.13777e-13
RNF115	6.33098e-42	0.640158	0.461	0.208	9.60536e-38
RNF19A	7.42372e-100	1.06824	0.774	0.45	1.12633e-95
RYR2	4.20991e-42	0.753292	0.18	0.013	6.38728e-38
S100A4	2.46678e-66	-0.778146	0.783	0.88	3.74259e-62
S100A6	1.16088e-73	-0.763078	0.834	0.875	1.76129e-69
SDCBP	2.30123e-10	-0.940116	0.392	0.416	3.49142e-06
SEC14L1	8.89715e-49	0.78273	0.349	0.105	1.34988e-44
SH3BGRL3	1.26319e-76	-0.70527	0.912	0.932	1.91651e-72
SIK3	2.22125e-40	0.680321	0.296	0.091	3.37008e-36
SLC4A7	8.09696e-25	0.608934	0.387	0.208	1.22847e-20
SLC7A5	1.86899e-43	0.739652	0.449	0.197	2.83563e-39
SMAP2	1.10519e-105	1.37726	0.652	0.277	1.67679e-101
SMARCA2	8.72393e-46	0.689569	0.438	0.182	1.32359e-41
SMG1	1.5679e-57	0.710871	0.535	0.227	2.37882e-53
SNHG25	5.16436e-22	-0.75924	0.094	0.189	7.83536e-18
SNHG7	2.32328e-37	0.63025	0.418	0.191	3.52488e-33
SPAG9	3.7364e-37	0.643329	0.352	0.139	5.66887e-33
SPRY1	9.17257e-20	-0.878903	0.142	0.244	1.39166e-15
SQSTM1	9.9457e-42	0.695594	0.64	0.373	1.50896e-37
SRSF7	4.81654e-59	0.727603	0.895	0.706	7.30766e-55
STAT1	2.00144e-32	0.723699	0.388	0.183	3.03659e-28
STAT3	5.55882e-97	1.09207	0.691	0.316	8.43383e-93
STAT5A	1.05827e-47	0.710585	0.305	0.076	1.60561e-43
STIP1	3.48901e-34	0.655015	0.424	0.21	5.29353e-30
SUPT3H	3.13745e-14	-0.665443	0.148	0.228	4.76013e-10
SYAP1	2.56393e-38	0.67393	0.471	0.228	3.88999e-34
SYTL3	1.15631e-64	0.805009	0.6	0.265	1.75435e-60
TIMD4	1.15241e-18	0.643289	0.123	0.03	1.74844e-14
TMA7	4.95069e-106	-0.855614	0.824	0.91	7.51119e-102
TMSB4X	4.80336e-167	-0.812239	0.997	1	7.28766e-163
TNFRSF9	1.15933e-64	0.849022	0.6	0.258	1.75894e-60
TOP1	1.27107e-49	0.752287	0.523	0.248	1.92847e-45
TP53INP1	1.96138e-57	0.898916	0.305	0.06	2.9758e-53
TRAC	3.04972e-68	-0.810404	0.752	0.886	4.62704e-64
TRGC2	1.44633e-20	-0.705245	0.316	0.434	2.19437e-16
TSHZ2	1.52403e-53	1.09047	0.288	0.056	2.31226e-49
TSPYL2	1.85174e-76	1.3417	0.618	0.302	2.80947e-72
TTN	7.95427e-51	0.729903	0.482	0.199	1.20682e-46
UQCR11	6.69325e-48	-0.728071	0.567	0.688	1.0155e-43
UQCRB	4.24762e-34	-0.641503	0.82	0.816	6.44449e-30
UTRN	5.87256e-43	0.621712	0.437	0.185	8.90985e-39
VAMP2	8.80637e-21	-0.698571	0.525	0.565	1.3361e-16
VAV3	1.31751e-40	0.73012	0.287	0.083	1.99893e-36
VCAM1	4.91645e-91	1.17992	0.498	0.123	7.45924e-87
WNK1	1.24051e-52	0.6689	0.653	0.356	1.8821e-48
XIST	4.20792e-44	0.811012	0.526	0.281	6.38426e-40
ZBTB38	1.8992e-48	0.647413	0.498	0.214	2.88147e-44
ZCCHC2	2.51413e-37	0.638958	0.279	0.087	3.81444e-33
ZFP36	3.49491e-08	-0.721434	0.652	0.636	0.000530247
ZNF683	1.58051e-86	-1.3002	0.068	0.271	2.39795e-82

## Sheet: Table S6
Supplemental Table 6 Published TLS gene signatures
TLS_Coppola	TLS_Messina	TLS_Hennequin1	TLS_Hennequin2	TLS_Helmink	TLS_Cillo
CCL2	CXCL13	CD4	SDC1	MZB1	PDCD1
CCL3	CD200	CCR5	GFI1	JCHAIN	CXCL13
CCL4	FBLN7	CXCR3	IL1R1	IGLL5	TIGIT
CCL5	ICOS	CSF2	IL1R2	BTLA	MAF
CCL8	SGPP2	IGSF6	IL10	IFNG	TOX
CCL18	SH2D1A	IL2RA	CCL20	FCRL5	CXCR5
CCL21	TIGIT	CD38	IRF4	IRF1	CD40LG
CXCL9	PDCD1	CD40	TRAF6		IL6ST
CXCL10		CD5	STAT5A
CXCL11
CXCL13
CCL19

## Sheet: Table S7
Supplemental Table 7 Primer Sequence used in RT-PCR
	Primer Sequence
Ltb-mouse-f	CCACCTCATAGGCGCTTGG
Ltb-mouse-r	TACCCGACGTGGCAGTAGAG
Ltbr-mouse-f	CCCAGAGCCAGGAGCAATG
Ltbr-mouse-r	TTCTTCTCCCTCTGGGTGCC
Icam1-mouse-f	GCACGTGCTGTATGGTCCT
Icam1-mouse-r	CAGACTTCACCACCCCGATG
Vcam1-mouse-f	ACGCTTGTGTTGAGCTCTGT
Vcam1-mouse-r	GGATCTTCAGGGAATGAGTAGACC
Cxcl13-mouse-f	CTCTCTCCAGGCCACGGTATT
Cxcl13-mouse-r	TTTGGCACGAGGATTCACAC
