# Supplementary material for: A distinct tumor microenvironment makes anaplastic thyroid cancer more lethal but immunotherapy sensitive than papillary thyroid cancer
Source: JCI Insight. 2024 Mar 13;9(8):e173712. doi: 10.1172/jci.insight.173712 (PMC11141884; doi:10.1172/jci.insight.173712)
Supplement: Supporting data values [file jciinsight-9-173712-s024.xlsx]

## Sheet: Fig 7C
Fig 7C	Weight
Control	aPD-1	aPD-1+Fami
0.24	0.09	0.04
0.15	0.05	0.03
0.1	0.04	0.03
0.12	0.04	0.02
0.1	0.06	0.01
0.06	0.08	0.01

## Sheet: Fig 7D
Fig 7D
0.84	2.23	4.94
1.38	1.9	14.23
0.77	4.88	11.76

## Sheet: Fig 7E
Fig 7E
Ltb				Ltbr				Icam1				Vcam1				Cxcl13
Control	aPD-1	aPD-1+Fami		Control	aPD-1	aPD-1+Fami		Control	aPD-1	aPD-1+Fami		Control	aPD-1	aPD-1+Fami		Control	aPD-1	aPD-1+Fami
1.0345	1.839	14.814		1.1347	0.9823	1.9364		1.1542	0.9679	6.0278		1.2586	1.993	5.1948		1.0044	0.0005	13.5922
0.8307	6.978	12.892		0.952	0.9742	1.4708		0.9941	2.0137	8.6356		0.6779	2.7172	1.9773		0.873261	0.1374	18.3048
1.1348	15.678	27.834		0.9133	1.4405	2.3089		0.8517	2.4332	5.5815		1.0635	3.0833	3.9439		1.1223	0.9449	3.894

## Sheet: Fig 7F
Fig 7F
MECA-79				Cxcl13
Control	aPD-1	aPD-1+Fami		Control	aPD-1	aPD-1+Fami
0.230408	0.540557	1.23364		0.653791	0.348666	1.22367
0.754635	0.907112	0.933658		0.320187	0.586315	1.09645
0.232379	0.40327	1.77679		0.78414	0.894822	1.78083

## Sheet: Fig S13B
Fig S13B
Control	aPD-1	aPD-1+Fami
0.48	0.54	1.39
0.55	0.47	4.47
0.58	1.1	2.41

## Sheet: Fig S13C
Fig S13C	Weight
Control	aPD-1	aPD-1+Fami
1.09	0.65	0.12
0.93	0.28	0.03
0.54	0.15	0.04
0.53	0.38	0.06
0.18	0.23	0.04
0.29	0.09	0.09

## Sheet: Fig S13D
Fig S13D
Ltb				Ltbr				Icam1				Vcam1				Cxcl13
Control	aPD-1	aPD-1+Fami		Control	aPD-1	aPD-1+Fami		Control	aPD-1	aPD-1+Fami		Control	aPD-1	aPD-1+Fami		Control	aPD-1	aPD-1+Fami
0.9872	1.1676	0.705		0.9921	1.3816	0.8671		1.0045	1.8068	2.3876		0.6975	7.0431	26.2278		1.1157	0.617	6.2536
0.9258	0.4152	1.2087		1.0118	1.0817	1.0802		1.0467	1.7239	1.1684		0.6745	5.8614	10.4108		0.9432	1.5169	8.8501
1.087	0.4296	0.849		0.9961	0.9561	1.3784		0.9487	1.4307	0.952		1.628	5.4772	16.825		0.941131	1.2004	6.0073

## Sheet: Fig S13E
Fig S13E
MECA79				Cxcl13
Control	aPD-1	aPD-1+Fami		Control	aPD-1	aPD-1+Fami
0.185228	0.32674	1.07825		0.484254	0.889639	1.29232
0.17277	0.175015	1.10484		0.643436	0.534713	1.34944
0.137887	0.272035	0.615318		0.631545	0.762926	0.907339
